# Supplementary material for: The overexpression of DNA repair genes in invasive ductal and lobular breast carcinomas: Insights on individual variations and precision medicine
Source: PLoS One. 2021 Mar 4;16(3):e0247837. doi: 10.1371/journal.pone.0247837 (PMC7932549; doi:10.1371/journal.pone.0247837)
Supplement: S1 Table — The positive log2 fold change reflects overexpression in IDC when compared to Normal_ductal, and the negative values reflect the downregulation in IDC in comparison to Normal_ductal. (XLSX) [file pone.0247837.s002.xlsx]

## Sheet: S1-res.idc.degs.mart
Gene.Name	Description	baseMean	log2FoldChange	pvalue	padj
A2M-AS1	A2M antisense RNA 1 [Source:HGNC Symbol;Acc:HGNC:27057]	84.0577	-1.30862	0.000629124	0.00478169
A2ML1	alpha-2-macroglobulin like 1 [Source:HGNC Symbol;Acc:HGNC:23336]	788.66	3.54029	4.74401e-18	1.03127e-16
AACSP1	acetoacetyl-CoA synthetase pseudogene 1 [Source:HGNC Symbol;Acc:HGNC:18226]	8.59119	2.69398	3.14551e-07	3.36658e-06
AADAC	arylacetamide deacetylase [Source:HGNC Symbol;Acc:HGNC:17]	42.0451	-3.67914	1.68308e-16	3.3387e-15
AADACL3	arylacetamide deacetylase like 3 [Source:HGNC Symbol;Acc:HGNC:32037]	2.40765	-3.05278	6.38927e-05	0.000547811
AADACP1	arylacetamide deacetylase pseudogene 1 [Source:HGNC Symbol;Acc:HGNC:50305]	7.43112	-2.12591	2.38894e-06	2.33632e-05
AARD	alanine and arginine rich domain containing protein [Source:HGNC Symbol;Acc:HGNC:33842]	3653.09	2.36977	1.62494e-10	2.24628e-09
AASS	aminoadipate-semialdehyde synthase [Source:HGNC Symbol;Acc:HGNC:17366]	397.208	-1.96744	1.47613e-18	3.29421e-17
ABCA10	ATP binding cassette subfamily A member 10 [Source:HGNC Symbol;Acc:HGNC:30]	232.505	-3.74503	3.91684e-68	5.57054e-66
ABCA5	ATP binding cassette subfamily A member 5 [Source:HGNC Symbol;Acc:HGNC:35]	1284.37	-1.56033	6.22386e-08	7.05417e-07
ABCA6	ATP binding cassette subfamily A member 6 [Source:HGNC Symbol;Acc:HGNC:36]	559.541	-2.77664	4.4752e-38	2.37667e-36
ABCA8	ATP binding cassette subfamily A member 8 [Source:HGNC Symbol;Acc:HGNC:38]	1008.24	-4.18989	2.20313e-68	3.18732e-66
ABCA9	ATP binding cassette subfamily A member 9 [Source:HGNC Symbol;Acc:HGNC:39]	608.794	-3.8719	2.20973e-75	4.06026e-73
ABCB1	ATP binding cassette subfamily B member 1 [Source:HGNC Symbol;Acc:HGNC:40]	365.051	-2.28787	3.70168e-23	1.04464e-21
ABCB11	ATP binding cassette subfamily B member 11 [Source:HGNC Symbol;Acc:HGNC:42]	11.4453	-1.88095	0.00051231	0.00394264
ABCB5	ATP binding cassette subfamily B member 5 [Source:HGNC Symbol;Acc:HGNC:46]	58.5686	-3.96401	6.66122e-43	4.10988e-41
ABCC12	ATP binding cassette subfamily C member 12 [Source:HGNC Symbol;Acc:HGNC:14640]	134.83	1.99905	0.00217917	0.0154437
ABCC13	ATP binding cassette subfamily C member 13 (pseudogene) [Source:HGNC Symbol;Acc:HGNC:16022]	229.14	5.54678	9.94161e-36	4.82197e-34
ABCC6	ATP binding cassette subfamily C member 6 [Source:HGNC Symbol;Acc:HGNC:57]	360.52	-1.52263	0.000996277	0.00739802
ABCC9	ATP binding cassette subfamily C member 9 [Source:HGNC Symbol;Acc:HGNC:60]	935.004	-2.29218	5.61056e-26	1.79917e-24
ABCD2	ATP binding cassette subfamily D member 2 [Source:HGNC Symbol;Acc:HGNC:66]	210.366	-4.05779	5.22864e-73	8.77471e-71
ABCG2	ATP binding cassette subfamily G member 2 (Junior blood group) [Source:HGNC Symbol;Acc:HGNC:74]	301.388	-1.5577	1.88583e-05	0.000169664
ABCG8	ATP binding cassette subfamily G member 8 [Source:HGNC Symbol;Acc:HGNC:13887]	4.60989	-1.71675	0.00231502	0.0163193
ABHD11	abhydrolase domain containing 11 [Source:HGNC Symbol;Acc:HGNC:16407]	3449.29	1.37363	9.30064e-05	0.000781107
ABHD17C	abhydrolase domain containing 17C depalmitoylase [Source:HGNC Symbol;Acc:HGNC:26925]	1867.4	1.38372	7.61369e-05	0.000645318
ABI3BP	ABI family member 3 binding protein [Source:HGNC Symbol;Acc:HGNC:17265]	2022.21	-2.26305	1.47075e-15	2.76293e-14
ABLIM1	actin binding LIM protein 1 [Source:HGNC Symbol;Acc:HGNC:78]	8467.51	-1.39785	8.47324e-06	7.8418e-05
ABLIM3	actin binding LIM protein family member 3 [Source:HGNC Symbol;Acc:HGNC:29132]	2496.53	-1.51489	0.000517121	0.00397602
ABRA	actin binding Rho activating protein [Source:HGNC Symbol;Acc:HGNC:30655]	2.59454	-1.90563	0.000163354	0.00133553
ABRACL	ABRA C-terminal like [Source:HGNC Symbol;Acc:HGNC:21230]	2511.52	1.52091	5.2671e-07	5.49249e-06
ACACB	acetyl-CoA carboxylase beta [Source:HGNC Symbol;Acc:HGNC:85]	3554.83	-3.76831	7.80212e-99	3.70571e-96
ACADL	acyl-CoA dehydrogenase long chain [Source:HGNC Symbol;Acc:HGNC:88]	126.837	-3.11338	6.14589e-16	1.17561e-14
ACADS	acyl-CoA dehydrogenase short chain [Source:HGNC Symbol;Acc:HGNC:90]	1255.66	-1.44995	0.000102182	0.00085286
ACAN	aggrecan [Source:HGNC Symbol;Acc:HGNC:319]	332.569	3.19547	1.54286e-34	7.13943e-33
ACKR1	atypical chemokine receptor 1 (Duffy blood group) [Source:HGNC Symbol;Acc:HGNC:4035]	1996.22	-2.71604	2.22975e-16	4.38511e-15
ACKR3	atypical chemokine receptor 3 [Source:HGNC Symbol;Acc:HGNC:23692]	2185.46	-1.70422	2.31758e-08	2.72874e-07
ACKR4	atypical chemokine receptor 4 [Source:HGNC Symbol;Acc:HGNC:1611]	113.15	-1.55886	6.67312e-05	0.00057098
ACO1	aconitase 1 [Source:HGNC Symbol;Acc:HGNC:117]	3573.85	-1.92436	1.32798e-31	5.48919e-30
ACOD1	aconitate decarboxylase 1 [Source:HGNC Symbol;Acc:HGNC:33904]	3.71474	3.88021	1.36613e-15	2.576e-14
ACOT7	acyl-CoA thioesterase 7 [Source:HGNC Symbol;Acc:HGNC:24157]	1780.89	1.514	1.28245e-08	1.54317e-07
ACOXL	acyl-CoA oxidase like [Source:HGNC Symbol;Acc:HGNC:25621]	39.9424	1.48866	0.00397453	0.0271067
ACP7	acid phosphatase 7 tartrate resistant (putative) [Source:HGNC Symbol;Acc:HGNC:33781]	22.3682	2.96898	1.28777e-11	1.91071e-10
ACRV1	acrosomal vesicle protein 1 [Source:HGNC Symbol;Acc:HGNC:127]	15.2984	1.65116	1.87672e-05	0.000168905
ACSL1	acyl-CoA synthetase long chain family member 1 [Source:HGNC Symbol;Acc:HGNC:3569]	10148.7	-2.63965	3.04106e-37	1.55912e-35
ACSM2A	acyl-CoA synthetase medium chain family member 2A [Source:HGNC Symbol;Acc:HGNC:32017]	3.1748	-2.6186	1.21685e-08	1.46704e-07
ACSM2B	acyl-CoA synthetase medium chain family member 2B [Source:HGNC Symbol;Acc:HGNC:30931]	2.95922	-2.58565	5.21908e-11	7.44784e-10
ACSM3	acyl-CoA synthetase medium chain family member 3 [Source:HGNC Symbol;Acc:HGNC:10522]	310.633	-1.63372	6.41512e-06	6.0055e-05
ACSM5	acyl-CoA synthetase medium chain family member 5 [Source:HGNC Symbol;Acc:HGNC:26060]	203.605	-3.86035	2.0265e-99	1.02026e-96
ACSS2	acyl-CoA synthetase short chain family member 2 [Source:HGNC Symbol;Acc:HGNC:15814]	3128.63	-1.58646	6.2228e-15	1.13184e-13
ACTA2	actin alpha 2 smooth muscle [Source:HGNC Symbol;Acc:HGNC:130]	21501.7	-1.65143	1.61659e-08	1.92499e-07
ACTA2-AS1	ACTA2 antisense RNA 1 [Source:HGNC Symbol;Acc:HGNC:45169]	261.441	-2.97912	2.13251e-39	1.17465e-37
ACTG2	actin gamma 2 smooth muscle [Source:HGNC Symbol;Acc:HGNC:145]	4913.77	-1.75422	0.00179135	0.0128619
ACTL6B	actin like 6B [Source:HGNC Symbol;Acc:HGNC:160]	4.35049	2.75009	2.51691e-06	2.45194e-05
ACTL8	actin like 8 [Source:HGNC Symbol;Acc:HGNC:24018]	206.953	7.64527	1.95707e-70	3.09845e-68
ACTN2	actinin alpha 2 [Source:HGNC Symbol;Acc:HGNC:164]	107.576	2.6346	1.51797e-10	2.10534e-09
ACVR1C	activin A receptor type 1C [Source:HGNC Symbol;Acc:HGNC:18123]	526.845	-5.37004	4.92276e-130	8.26138e-127
ADAD2	adenosine deaminase domain containing 2 [Source:HGNC Symbol;Acc:HGNC:30714]	10.4129	-1.57839	0.000532342	0.0040893
ADAM12	ADAM metallopeptidase domain 12 [Source:HGNC Symbol;Acc:HGNC:190]	6265.99	1.47838	0.000339662	0.00266864
ADAM18	ADAM metallopeptidase domain 18 [Source:HGNC Symbol;Acc:HGNC:196]	1.4172	2.59813	0.00184806	0.013235
ADAM19	ADAM metallopeptidase domain 19 [Source:HGNC Symbol;Acc:HGNC:197]	1396.73	1.80177	4.45364e-14	7.71056e-13
ADAM33	ADAM metallopeptidase domain 33 [Source:HGNC Symbol;Acc:HGNC:15478]	430.166	-3.16684	3.63937e-48	2.71851e-46
ADAM8	ADAM metallopeptidase domain 8 [Source:HGNC Symbol;Acc:HGNC:215]	1348.72	2.4132	9.00697e-31	3.59322e-29
ADAMDEC1	ADAM like decysin 1 [Source:HGNC Symbol;Acc:HGNC:16299]	567.696	3.01301	3.08131e-22	8.17344e-21
ADAMTS1	ADAM metallopeptidase with thrombospondin type 1 motif 1 [Source:HGNC Symbol;Acc:HGNC:217]	4331.85	-2.35454	1.34862e-22	3.62701e-21
ADAMTS14	ADAM metallopeptidase with thrombospondin type 1 motif 14 [Source:HGNC Symbol;Acc:HGNC:14899]	387.051	3.25747	9.54035e-65	1.21292e-62
ADAMTS19	ADAM metallopeptidase with thrombospondin type 1 motif 19 [Source:HGNC Symbol;Acc:HGNC:17111]	129.11	2.08955	3.13504e-05	0.000276228
ADAMTS19-AS1	ADAMTS19 antisense RNA 1 [Source:HGNC Symbol;Acc:HGNC:40797]	12.0021	2.29378	3.25789e-06	3.13201e-05
ADAMTS20	ADAM metallopeptidase with thrombospondin type 1 motif 20 [Source:HGNC Symbol;Acc:HGNC:17178]	13.9876	4.3875	1.08852e-20	2.68378e-19
ADAMTS5	ADAM metallopeptidase with thrombospondin type 1 motif 5 [Source:HGNC Symbol;Acc:HGNC:221]	1407.12	-3.12815	5.18545e-62	6.09969e-60
ADAMTS9-AS1	ADAMTS9 antisense RNA 1 [Source:HGNC Symbol;Acc:HGNC:40625]	68.7298	-2.96531	3.80877e-27	1.29741e-25
ADAMTS9-AS2	ADAMTS9 antisense RNA 2 [Source:HGNC Symbol;Acc:HGNC:42435]	62.1109	-3.55194	7.70831e-60	8.32795e-58
ADAMTSL2	ADAMTS like 2 [Source:HGNC Symbol;Acc:HGNC:14631]	568.944	1.61952	3.85984e-08	4.45297e-07
ADAMTSL4	ADAMTS like 4 [Source:HGNC Symbol;Acc:HGNC:19706]	771.457	-1.70839	5.49314e-08	6.26263e-07
ADCK5	aarF domain containing kinase 5 [Source:HGNC Symbol;Acc:HGNC:21738]	678.453	1.33106	0.00208212	0.0147976
ADCY4	adenylate cyclase 4 [Source:HGNC Symbol;Acc:HGNC:235]	749.53	-1.96724	3.23251e-22	8.55647e-21
ADCY6-DT	ADCY6 divergent transcript [Source:HGNC Symbol;Acc:HGNC:53332]	16.2631	1.57256	7.21259e-05	0.000613387
ADCYAP1R1	ADCYAP receptor type I [Source:HGNC Symbol;Acc:HGNC:242]	183.968	-2.98835	8.90987e-45	5.94929e-43
ADD3	adducin 3 [Source:HGNC Symbol;Acc:HGNC:245]	4360.33	-1.3222	0.00243044	0.0170564
ADD3-AS1	ADD3 antisense RNA 1 [Source:HGNC Symbol;Acc:HGNC:48682]	13.7363	-2.38022	3.98901e-23	1.12447e-21
ADGB	androglobin [Source:HGNC Symbol;Acc:HGNC:21212]	9.02931	1.74188	0.00728581	0.0477246
ADGRA2	adhesion G protein-coupled receptor A2 [Source:HGNC Symbol;Acc:HGNC:17849]	2415.2	-1.54314	1.18318e-08	1.4285e-07
ADGRB2	adhesion G protein-coupled receptor B2 [Source:HGNC Symbol;Acc:HGNC:944]	1871.02	1.8413	1.5088e-07	1.66001e-06
ADGRB3	adhesion G protein-coupled receptor B3 [Source:HGNC Symbol;Acc:HGNC:945]	24.8834	-2.32455	1.96144e-15	3.66015e-14
ADGRD1	adhesion G protein-coupled receptor D1 [Source:HGNC Symbol;Acc:HGNC:19893]	294.322	-2.63604	4.86161e-26	1.57101e-24
ADGRD2	adhesion G protein-coupled receptor D2 [Source:HGNC Symbol;Acc:HGNC:18651]	77.3473	-5.04912	1.76124e-37	9.10382e-36
ADGRF2	adhesion G protein-coupled receptor F2 [Source:HGNC Symbol;Acc:HGNC:18991]	5.33301	1.95796	0.00048863	0.00376959
ADGRF4	adhesion G protein-coupled receptor F4 [Source:HGNC Symbol;Acc:HGNC:19011]	48.0018	3.61676	6.25128e-23	1.74267e-21
ADGRF5	adhesion G protein-coupled receptor F5 [Source:HGNC Symbol;Acc:HGNC:19030]	2606.97	-1.9208	2.45627e-23	6.99454e-22
ADGRG3	adhesion G protein-coupled receptor G3 [Source:HGNC Symbol;Acc:HGNC:13728]	44.2014	-1.79204	3.93871e-06	3.75565e-05
ADGRG4	adhesion G protein-coupled receptor G4 [Source:HGNC Symbol;Acc:HGNC:18992]	3.18912	-2.90418	1.00964e-10	1.4167e-09
ADGRL3	adhesion G protein-coupled receptor L3 [Source:HGNC Symbol;Acc:HGNC:20974]	241.838	-2.06986	5.6608e-08	6.43919e-07
ADGRL4	adhesion G protein-coupled receptor L4 [Source:HGNC Symbol;Acc:HGNC:20822]	2066.66	-1.67145	5.59992e-13	9.10638e-12
ADH1A	alcohol dehydrogenase 1A (class I) alpha polypeptide [Source:HGNC Symbol;Acc:HGNC:249]	16.6794	-5.00717	3.61134e-68	5.19476e-66
ADH1B	alcohol dehydrogenase 1B (class I) beta polypeptide [Source:HGNC Symbol;Acc:HGNC:250]	8771.21	-5.37835	5.41694e-57	5.22454e-55
ADH1C	alcohol dehydrogenase 1C (class I) gamma polypeptide [Source:HGNC Symbol;Acc:HGNC:251]	185.468	-3.36197	7.28681e-23	2.02239e-21
ADH4	alcohol dehydrogenase 4 (class II) pi polypeptide [Source:HGNC Symbol;Acc:HGNC:252]	16.6953	-3.8601	2.68382e-28	9.65139e-27
ADHFE1	alcohol dehydrogenase iron containing 1 [Source:HGNC Symbol;Acc:HGNC:16354]	361.806	-2.08135	1.0226e-18	2.30868e-17
ADIPOQ	adiponectin C1Q and collagen domain containing [Source:HGNC Symbol;Acc:HGNC:13633]	6646.19	-5.52623	3.10395e-55	2.89392e-53
ADIPOQ-AS1	ADIPOQ antisense RNA 1 [Source:HGNC Symbol;Acc:HGNC:40648]	7.51361	-5.47243	1.31263e-44	8.67266e-43
ADM2	adrenomedullin 2 [Source:HGNC Symbol;Acc:HGNC:28898]	897.293	2.25627	1.68704e-24	5.08597e-23
ADORA2A	adenosine A2a receptor [Source:HGNC Symbol;Acc:HGNC:263]	30.2633	1.5056	0.0025185	0.0176055
ADRA1A	adrenoceptor alpha 1A [Source:HGNC Symbol;Acc:HGNC:277]	40.9455	-4.64516	1.16536e-71	1.88048e-69
ADRA2A	adrenoceptor alpha 2A [Source:HGNC Symbol;Acc:HGNC:281]	1570.25	-1.45091	0.00279665	0.0194368
ADRB2	adrenoceptor beta 2 [Source:HGNC Symbol;Acc:HGNC:286]	247.247	-2.93037	1.50414e-46	1.07262e-44
ADRB3	adrenoceptor beta 3 [Source:HGNC Symbol;Acc:HGNC:288]	6.39767	-2.51938	1.66286e-09	2.12866e-08
AFAP1-AS1	AFAP1 antisense RNA 1 [Source:HGNC Symbol;Acc:HGNC:28141]	348.136	4.70681	1.58215e-36	7.87105e-35
AFAP1L1	actin filament associated protein 1 like 1 [Source:HGNC Symbol;Acc:HGNC:26714]	810.389	-1.55463	1.10499e-10	1.54705e-09
AGAP1-IT1	AGAP1 intronic transcript 1 [Source:HGNC Symbol;Acc:HGNC:41427]	39.0328	2.59676	3.17353e-19	7.28898e-18
AGAP11	ArfGAP with GTPase domain ankyrin repeat and PH domain 11 [Source:HGNC Symbol;Acc:HGNC:29421]	14.5788	-2.921	4.7743e-31	1.92602e-29
AGMAT	agmatinase [Source:HGNC Symbol;Acc:HGNC:18407]	149.854	1.48759	1.54735e-06	1.54386e-05
AGMO	alkylglycerol monooxygenase [Source:HGNC Symbol;Acc:HGNC:33784]	36.9774	-2.24093	9.93462e-13	1.58884e-11
AGPAT2	1-acylglycerol-3-phosphate O-acyltransferase 2 [Source:HGNC Symbol;Acc:HGNC:325]	3971.13	-1.63711	1.30817e-08	1.57186e-07
AGR2	anterior gradient 2 protein disulphide isomerase family member [Source:HGNC Symbol;Acc:HGNC:328]	33875.3	2.20593	6.76344e-08	7.64852e-07
AGR3	anterior gradient 3 protein disulphide isomerase family member [Source:HGNC Symbol;Acc:HGNC:24167]	6395.98	2.16185	2.10881e-06	2.07445e-05
AHNAK	AHNAK nucleoprotein [Source:HGNC Symbol;Acc:HGNC:347]	99812.7	-1.50982	5.49585e-08	6.26289e-07
AIFM2	apoptosis inducing factor mitochondria associated 2 [Source:HGNC Symbol;Acc:HGNC:21411]	1538.55	-1.64611	5.23339e-12	7.96014e-11
AIM2	absent in melanoma 2 [Source:HGNC Symbol;Acc:HGNC:357]	133.615	1.96952	1.95223e-07	2.12552e-06
AJM1	apical junction component 1 homolog [Source:HGNC Symbol;Acc:HGNC:37284]	307.437	1.93367	1.16508e-15	2.20349e-14
AK5	adenylate kinase 5 [Source:HGNC Symbol;Acc:HGNC:365]	1193.75	-2.83722	8.02741e-21	1.99088e-19
AKAIN1	A-kinase anchor inhibitor 1 [Source:HGNC Symbol;Acc:HGNC:28285]	0.653686	-3.75498	3.93072e-16	7.63488e-15
AKAP12	A-kinase anchoring protein 12 [Source:HGNC Symbol;Acc:HGNC:370]	3007.91	-2.67232	5.02106e-38	2.6498e-36
AKAP14	A-kinase anchoring protein 14 [Source:HGNC Symbol;Acc:HGNC:24061]	8.38267	2.91442	2.37548e-08	2.7956e-07
AKAP6	A-kinase anchoring protein 6 [Source:HGNC Symbol;Acc:HGNC:376]	304.007	-2.53698	2.19731e-31	9.00862e-30
AKR1C1	aldo-keto reductase family 1 member C1 [Source:HGNC Symbol;Acc:HGNC:384]	1051.96	-3.24959	1.08286e-25	3.4331e-24
AKR1C2	aldo-keto reductase family 1 member C2 [Source:HGNC Symbol;Acc:HGNC:385]	1645.17	-2.73961	1.00235e-11	1.49745e-10
AKR1C3	aldo-keto reductase family 1 member C3 [Source:HGNC Symbol;Acc:HGNC:386]	1410.01	-2.32873	6.67701e-18	1.44399e-16
AKR7A3	aldo-keto reductase family 7 member A3 [Source:HGNC Symbol;Acc:HGNC:390]	1373.35	2.31966	5.49012e-10	7.31619e-09
ALAS2	5'-aminolevulinate synthase 2 [Source:HGNC Symbol;Acc:HGNC:397]	9.49322	-3.38203	8.83131e-31	3.52874e-29
ALDH1A1	aldehyde dehydrogenase 1 family member A1 [Source:HGNC Symbol;Acc:HGNC:402]	2004.82	-2.61172	2.80824e-34	1.29472e-32
ALDH1A2	aldehyde dehydrogenase 1 family member A2 [Source:HGNC Symbol;Acc:HGNC:15472]	253.738	-3.00179	1.33779e-36	6.68178e-35
ALDH1A3	aldehyde dehydrogenase 1 family member A3 [Source:HGNC Symbol;Acc:HGNC:409]	1376.24	-1.71671	1.85384e-06	1.83294e-05
ALDH1L1	aldehyde dehydrogenase 1 family member L1 [Source:HGNC Symbol;Acc:HGNC:3978]	475.035	-4.82856	3.38068e-76	6.44711e-74
ALDH1L1-AS2	ALDH1L1 antisense RNA 2 [Source:HGNC Symbol;Acc:HGNC:42446]	17.9865	-5.36847	2.60619e-63	3.13902e-61
ALDH2	aldehyde dehydrogenase 2 family member [Source:HGNC Symbol;Acc:HGNC:404]	7376.79	-2.19946	1.93792e-24	5.82835e-23
ALDOC	aldolase fructose-bisphosphate C [Source:HGNC Symbol;Acc:HGNC:418]	1326.89	-1.69413	9.525e-06	8.77324e-05
ALG1L	ALG1 chitobiosyldiphosphodolichol beta-mannosyltransferase like [Source:HGNC Symbol;Acc:HGNC:33721]	122.622	2.18014	3.3663e-08	3.91228e-07
ALG3	ALG3 alpha-13- mannosyltransferase [Source:HGNC Symbol;Acc:HGNC:23056]	3181.93	1.24092	0.0015046	0.0109182
ALPG	alkaline phosphatase germ cell [Source:HGNC Symbol;Acc:HGNC:441]	1.14121	2.69123	0.00163097	0.0117811
ALPK3	alpha kinase 3 [Source:HGNC Symbol;Acc:HGNC:17574]	739.966	-2.53743	8.5265e-41	4.88924e-39
ALPP	alkaline phosphatase placental [Source:HGNC Symbol;Acc:HGNC:439]	3.26517	3.42899	4.98335e-07	5.20738e-06
ALX4	ALX homeobox 4 [Source:HGNC Symbol;Acc:HGNC:450]	230.101	-2.49426	2.62488e-12	4.07124e-11
ALYREF	Aly/REF export factor [Source:HGNC Symbol;Acc:HGNC:19071]	3558.78	1.34536	0.00018281	0.00148208
AMER2	APC membrane recruitment protein 2 [Source:HGNC Symbol;Acc:HGNC:26360]	12.1607	2.43264	0.000312298	0.00246287
AMER3	APC membrane recruitment protein 3 [Source:HGNC Symbol;Acc:HGNC:26771]	11.235	4.23633	2.27047e-12	3.53679e-11
AMH	anti-Mullerian hormone [Source:HGNC Symbol;Acc:HGNC:464]	131.732	2.47204	2.17111e-12	3.38411e-11
AMOTL1	angiomotin like 1 [Source:HGNC Symbol;Acc:HGNC:17811]	3215.09	-1.48295	7.93924e-06	7.36655e-05
AMOTL2	angiomotin like 2 [Source:HGNC Symbol;Acc:HGNC:17812]	4756.28	-1.50655	4.90144e-10	6.56646e-09
AMPD1	adenosine monophosphate deaminase 1 [Source:HGNC Symbol;Acc:HGNC:468]	42.6871	-2.10143	1.84922e-07	2.01779e-06
AMTN	amelotin [Source:HGNC Symbol;Acc:HGNC:33188]	17.7422	2.04433	0.00337388	0.0232305
AMZ1	archaelysin family metallopeptidase 1 [Source:HGNC Symbol;Acc:HGNC:22231]	254.302	2.62628	1.5782e-17	3.33849e-16
ANGPT1	angiopoietin 1 [Source:HGNC Symbol;Acc:HGNC:484]	404.445	-2.62286	1.18441e-25	3.73622e-24
ANGPT4	angiopoietin 4 [Source:HGNC Symbol;Acc:HGNC:487]	41.5605	-3.61457	1.2794e-74	2.28414e-72
ANGPTL1	angiopoietin like 1 [Source:HGNC Symbol;Acc:HGNC:489]	334.035	-3.32428	2.22112e-47	1.6113e-45
ANGPTL2	angiopoietin like 2 [Source:HGNC Symbol;Acc:HGNC:490]	5216.04	-1.81155	4.08424e-13	6.67614e-12
ANGPTL4	angiopoietin like 4 [Source:HGNC Symbol;Acc:HGNC:16039]	1353.15	-1.85256	2.51876e-06	2.4528e-05
ANGPTL5	angiopoietin like 5 [Source:HGNC Symbol;Acc:HGNC:19705]	16.9295	-4.07213	3.972e-44	2.57699e-42
ANGPTL7	angiopoietin like 7 [Source:HGNC Symbol;Acc:HGNC:24078]	84.5651	-4.3905	1.79388e-31	7.39072e-30
ANGPTL8	angiopoietin like 8 [Source:HGNC Symbol;Acc:HGNC:24933]	28.5723	-4.42896	4.45668e-68	6.3027e-66
ANK2	ankyrin 2 [Source:HGNC Symbol;Acc:HGNC:493]	1146.71	-2.47881	4.42175e-32	1.84592e-30
ANKDD1A	ankyrin repeat and death domain containing 1A [Source:HGNC Symbol;Acc:HGNC:28002]	270.653	-1.44454	5.43283e-09	6.74695e-08
ANKDD1B	ankyrin repeat and death domain containing 1B [Source:HGNC Symbol;Acc:HGNC:32525]	24.2414	-1.56405	1.52501e-05	0.000138289
ANKK1	ankyrin repeat and kinase domain containing 1 [Source:HGNC Symbol;Acc:HGNC:21027]	54.1688	-1.62731	1.52902e-05	0.000138553
ANKRD1	ankyrin repeat domain 1 [Source:HGNC Symbol;Acc:HGNC:15819]	45.3034	1.95514	5.39786e-05	0.000465025
ANKRD22	ankyrin repeat domain 22 [Source:HGNC Symbol;Acc:HGNC:28321]	428.537	2.23301	1.25103e-18	2.8043e-17
ANKRD29	ankyrin repeat domain 29 [Source:HGNC Symbol;Acc:HGNC:27110]	402.32	-2.36329	1.02648e-18	2.31538e-17
ANKRD30B	ankyrin repeat domain 30B [Source:HGNC Symbol;Acc:HGNC:24165]	631.625	2.02098	0.00022012	0.00176636
ANKRD34B	ankyrin repeat domain 34B [Source:HGNC Symbol;Acc:HGNC:33736]	17.7963	2.10579	0.000125937	0.00104181
ANKRD40CL	ANKRD40 C-terminal like [Source:HGNC Symbol;Acc:HGNC:26080]	2.07696	1.94649	0.000760901	0.00571084
ANKRD53	ankyrin repeat domain 53 [Source:HGNC Symbol;Acc:HGNC:25691]	65.3494	-2.69201	5.78709e-49	4.46866e-47
ANKRD65	ankyrin repeat domain 65 [Source:HGNC Symbol;Acc:HGNC:42950]	452.574	-1.35475	0.00623628	0.0413012
ANLN	anillin actin binding protein [Source:HGNC Symbol;Acc:HGNC:14082]	2666.9	3.61786	1.60685e-90	5.39324e-88
ANO6	anoctamin 6 [Source:HGNC Symbol;Acc:HGNC:25240]	7088.41	-1.46774	9.6769e-11	1.36012e-09
ANO7	anoctamin 7 [Source:HGNC Symbol;Acc:HGNC:31677]	174.164	1.51157	0.00127706	0.0093181
ANO9	anoctamin 9 [Source:HGNC Symbol;Acc:HGNC:20679]	1043.31	1.38976	0.00107374	0.00792413
ANTKMT	adenine nucleotide translocase lysine methyltransferase [Source:HGNC Symbol;Acc:HGNC:14152]	834.081	1.68096	3.26787e-08	3.80439e-07
ANTXR2	ANTXR cell adhesion molecule 2 [Source:HGNC Symbol;Acc:HGNC:21732]	2623.67	-1.74686	3.41704e-17	7.09126e-16
ANXA1	annexin A1 [Source:HGNC Symbol;Acc:HGNC:533]	12049.3	-2.31306	3.03841e-29	1.13818e-27
ANXA9	annexin A9 [Source:HGNC Symbol;Acc:HGNC:547]	2395.06	1.65959	2.89737e-06	2.79661e-05
AOC1	amine oxidase copper containing 1 [Source:HGNC Symbol;Acc:HGNC:80]	128.124	2.84709	2.87493e-16	5.63635e-15
AOC2	amine oxidase copper containing 2 [Source:HGNC Symbol;Acc:HGNC:549]	75.622	-2.31251	5.19521e-25	1.59099e-23
AOC3	amine oxidase copper containing 3 [Source:HGNC Symbol;Acc:HGNC:550]	4577.86	-4.10329	9.72896e-118	1.06481e-114
AOC4P	amine oxidase copper containing 4 pseudogene [Source:HGNC Symbol;Acc:HGNC:48869]	13.9174	-3.40096	1.63795e-66	2.1932e-64
AOX1	aldehyde oxidase 1 [Source:HGNC Symbol;Acc:HGNC:553]	925.679	-2.25794	8.7426e-13	1.40266e-11
AP1M2	adaptor related protein complex 1 subunit mu 2 [Source:HGNC Symbol;Acc:HGNC:558]	6342.72	1.51956	6.57766e-09	8.1246e-08
AP1S1	adaptor related protein complex 1 subunit sigma 1 [Source:HGNC Symbol;Acc:HGNC:559]	3215.42	1.26998	0.0001762	0.00143172
APCDD1	APC down-regulated 1 [Source:HGNC Symbol;Acc:HGNC:15718]	1673.83	-2.17502	2.80009e-20	6.75807e-19
APCDD1L	APC down-regulated 1 like [Source:HGNC Symbol;Acc:HGNC:26892]	444.5	-1.75679	0.000247189	0.00197539
APCDD1L-DT	APCDD1L divergent transcript [Source:HGNC Symbol;Acc:HGNC:27152]	154.115	-2.09243	2.86178e-06	2.76437e-05
APLP1	amyloid beta precursor like protein 1 [Source:HGNC Symbol;Acc:HGNC:597]	706.249	2.57568	1.24115e-17	2.6388e-16
APOA1	apolipoprotein A1 [Source:HGNC Symbol;Acc:HGNC:600]	23.759	2.10998	2.07014e-06	2.03879e-05
APOB	apolipoprotein B [Source:HGNC Symbol;Acc:HGNC:603]	104.259	-5.72896	1.06643e-83	2.68452e-81
APOBEC1	apolipoprotein B mRNA editing enzyme catalytic subunit 1 [Source:HGNC Symbol;Acc:HGNC:604]	1.17006	2.46014	0.00449871	0.0304507
APOBEC3A	apolipoprotein B mRNA editing enzyme catalytic subunit 3A [Source:HGNC Symbol;Acc:HGNC:17343]	78.8352	1.76913	0.000193366	0.00156318
APOBEC3B	apolipoprotein B mRNA editing enzyme catalytic subunit 3B [Source:HGNC Symbol;Acc:HGNC:17352]	652.354	2.77537	1.20506e-25	3.79188e-24
APOBEC4	apolipoprotein B mRNA editing enzyme catalytic polypeptide like 4 [Source:HGNC Symbol;Acc:HGNC:32152]	7.35011	3.1763	5.79252e-07	6.01299e-06
APOBR	apolipoprotein B receptor [Source:HGNC Symbol;Acc:HGNC:24087]	1044.39	1.39326	0.00425259	0.0288935
APOC1	apolipoprotein C1 [Source:HGNC Symbol;Acc:HGNC:607]	3361.23	1.38816	0.00442659	0.0299786
APOC2	apolipoprotein C2 [Source:HGNC Symbol;Acc:HGNC:609]	12.7105	1.53457	0.000572218	0.00437574
APOLD1	apolipoprotein L domain containing 1 [Source:HGNC Symbol;Acc:HGNC:25268]	2579	-2.17924	1.26688e-23	3.6364e-22
AQP1	aquaporin 1 (Colton blood group) [Source:HGNC Symbol;Acc:HGNC:633]	10008.2	-2.25709	6.71358e-28	2.36696e-26
AQP7	aquaporin 7 [Source:HGNC Symbol;Acc:HGNC:640]	892.147	-5.49129	2.69745e-88	7.80494e-86
ARAP3	ArfGAP with RhoGAP domain ankyrin repeat and PH domain 3 [Source:HGNC Symbol;Acc:HGNC:24097]	975.864	-1.29422	0.000163551	0.00133594
ARHGAP10	Rho GTPase activating protein 10 [Source:HGNC Symbol;Acc:HGNC:26099]	968.547	-1.29098	0.0023834	0.0167637
ARHGAP11A	Rho GTPase activating protein 11A [Source:HGNC Symbol;Acc:HGNC:15783]	1269.48	2.40675	2.56803e-38	1.3667e-36
ARHGAP20	Rho GTPase activating protein 20 [Source:HGNC Symbol;Acc:HGNC:18357]	256.622	-3.21309	3.88289e-72	6.30607e-70
ARHGAP24	Rho GTPase activating protein 24 [Source:HGNC Symbol;Acc:HGNC:25361]	645.618	-1.33973	0.000117726	0.00097548
ARHGAP29-AS1	ARHGAP29 antisense RNA 1 [Source:HGNC Symbol;Acc:HGNC:54311]	33.924	2.94915	5.1051e-16	9.83249e-15
ARHGAP39	Rho GTPase activating protein 39 [Source:HGNC Symbol;Acc:HGNC:29351]	1574.93	1.66596	3.21139e-13	5.28368e-12
ARHGAP6	Rho GTPase activating protein 6 [Source:HGNC Symbol;Acc:HGNC:676]	275.572	-1.37674	0.00132061	0.00963307
ARHGEF15	Rho guanine nucleotide exchange factor 15 [Source:HGNC Symbol;Acc:HGNC:15590]	1023.66	-1.9306	2.90166e-23	8.25349e-22
ARHGEF39	Rho guanine nucleotide exchange factor 39 [Source:HGNC Symbol;Acc:HGNC:25909]	391.054	1.86723	1.17131e-16	2.35318e-15
ARHGEF40	Rho guanine nucleotide exchange factor 40 [Source:HGNC Symbol;Acc:HGNC:25516]	3013.42	-1.33368	2.18171e-06	2.14114e-05
ARHGEF6	Rac/Cdc42 guanine nucleotide exchange factor 6 [Source:HGNC Symbol;Acc:HGNC:685]	3967.13	-1.42194	0.000185641	0.00150407
ARHGEF7-AS2	ARHGEF7 antisense RNA 2 [Source:HGNC Symbol;Acc:HGNC:40717]	2.46093	-3.18947	3.93591e-40	2.21652e-38
ARID5B	AT-rich interaction domain 5B [Source:HGNC Symbol;Acc:HGNC:17362]	5319.35	-1.58507	1.44802e-11	2.13915e-10
ARL14	ADP ribosylation factor like GTPase 14 [Source:HGNC Symbol;Acc:HGNC:22974]	4.92717	3.47013	1.39613e-10	1.94062e-09
ARL4A	ADP ribosylation factor like GTPase 4A [Source:HGNC Symbol;Acc:HGNC:695]	1336.02	-1.69137	3.04644e-11	4.42006e-10
ARMC3	armadillo repeat containing 3 [Source:HGNC Symbol;Acc:HGNC:30964]	158.432	2.67087	3.12866e-16	6.11474e-15
ARMS2	age-related maculopathy susceptibility 2 [Source:HGNC Symbol;Acc:HGNC:32685]	1.57852	-1.63045	0.000542221	0.00415758
ARMT1	acidic residue methyltransferase 1 [Source:HGNC Symbol;Acc:HGNC:17872]	7099.99	1.45657	0.00306396	0.0211951
ARNT2	aryl hydrocarbon receptor nuclear translocator 2 [Source:HGNC Symbol;Acc:HGNC:16876]	3652.41	1.8496	2.5584e-08	3.00106e-07
ARRDC3	arrestin domain containing 3 [Source:HGNC Symbol;Acc:HGNC:29263]	6134.38	-1.52805	5.75684e-10	7.65946e-09
ARSI	arylsulfatase family member I [Source:HGNC Symbol;Acc:HGNC:32521]	282.928	1.63675	1.49241e-06	1.49199e-05
ART1	ADP-ribosyltransferase 1 [Source:HGNC Symbol;Acc:HGNC:723]	3.91066	1.88327	0.00394487	0.0269132
ART3	ADP-ribosyltransferase 3 [Source:HGNC Symbol;Acc:HGNC:725]	288.729	3.2943	5.64431e-13	9.17264e-12
ARTN	artemin [Source:HGNC Symbol;Acc:HGNC:727]	267.396	3.12097	1.00413e-33	4.52991e-32
ASCL1	achaete-scute family bHLH transcription factor 1 [Source:HGNC Symbol;Acc:HGNC:738]	239.678	6.93254	8.02633e-43	4.92797e-41
ASCL2	achaete-scute family bHLH transcription factor 2 [Source:HGNC Symbol;Acc:HGNC:739]	284.746	2.57544	1.38046e-16	2.75578e-15
ASCL4	achaete-scute family bHLH transcription factor 4 [Source:HGNC Symbol;Acc:HGNC:24311]	13.1069	2.80806	8.53721e-09	1.04324e-07
ASF1B	anti-silencing function 1B histone chaperone [Source:HGNC Symbol;Acc:HGNC:20996]	1562.3	3.17797	5.00464e-92	1.77439e-89
ASIC3	acid sensing ion channel subunit 3 [Source:HGNC Symbol;Acc:HGNC:101]	133.237	1.51799	0.000390564	0.00304763
ASIC5	acid sensing ion channel subunit family member 5 [Source:HGNC Symbol;Acc:HGNC:17537]	2.60558	3.74271	1.54057e-09	1.98063e-08
ASNSP1	asparagine synthetase pseudogene 1 [Source:HGNC Symbol;Acc:HGNC:754]	9.21972	3.04511	6.25572e-05	0.000536726
ASPA	aspartoacylase [Source:HGNC Symbol;Acc:HGNC:756]	149.252	-3.75084	5.62411e-80	1.25288e-77
ASPHD1	aspartate beta-hydroxylase domain containing 1 [Source:HGNC Symbol;Acc:HGNC:27380]	263.434	1.54306	0.00283892	0.0197197
ASPM	assembly factor for spindle microtubules [Source:HGNC Symbol;Acc:HGNC:19048]	1915.13	3.74773	5.39231e-90	1.74027e-87
ASPN	asporin [Source:HGNC Symbol;Acc:HGNC:14872]	6801	1.97797	2.15337e-08	2.54134e-07
ASTN1	astrotactin 1 [Source:HGNC Symbol;Acc:HGNC:773]	93.3938	-2.15161	2.10391e-08	2.48414e-07
ASXL3	ASXL transcriptional regulator 3 [Source:HGNC Symbol;Acc:HGNC:29357]	60.6759	-1.56064	0.00340783	0.023445
ASZ1	ankyrin repeat SAM and basic leucine zipper domain containing 1 [Source:HGNC Symbol;Acc:HGNC:1350]	2.18473	3.49518	6.09999e-06	5.72326e-05
ATAD2	ATPase family AAA domain containing 2 [Source:HGNC Symbol;Acc:HGNC:30123]	5124.22	2.12272	2.6823e-25	8.30522e-24
ATF3	activating transcription factor 3 [Source:HGNC Symbol;Acc:HGNC:785]	3497.2	-2.39166	7.83456e-20	1.84317e-18
ATG9B	autophagy related 9B [Source:HGNC Symbol;Acc:HGNC:21899]	195.934	1.71677	2.67375e-07	2.88497e-06
ATOH8	atonal bHLH transcription factor 8 [Source:HGNC Symbol;Acc:HGNC:24126]	271.757	-3.65435	6.168e-67	8.47262e-65
ATP1A2	ATPase Na+/K+ transporting subunit alpha 2 [Source:HGNC Symbol;Acc:HGNC:800]	816.718	-4.72904	1.74216e-58	1.76837e-56
ATP1A3	ATPase Na+/K+ transporting subunit alpha 3 [Source:HGNC Symbol;Acc:HGNC:801]	220.837	3.63339	7.44882e-35	3.518e-33
ATP1B2	ATPase Na+/K+ transporting subunit beta 2 [Source:HGNC Symbol;Acc:HGNC:805]	169.911	-1.53568	2.35048e-05	0.00020967
ATP2A1-AS1	ATP2A1 antisense RNA 1 [Source:HGNC Symbol;Acc:HGNC:51370]	46.7009	2.1707	7.37574e-16	1.40659e-14
ATP2A3	ATPase sarcoplasmic/endoplasmic reticulum Ca2+ transporting 3 [Source:HGNC Symbol;Acc:HGNC:813]	5933.47	1.57455	7.03302e-05	0.000599331
ATP2B3	ATPase plasma membrane Ca2+ transporting 3 [Source:HGNC Symbol;Acc:HGNC:816]	6.87701	2.07446	0.000219763	0.00176462
ATP6AP1	ATPase H+ transporting accessory protein 1 [Source:HGNC Symbol;Acc:HGNC:868]	17175.3	1.2401	0.000341391	0.00268055
ATP6V0B	ATPase H+ transporting V0 subunit b [Source:HGNC Symbol;Acc:HGNC:861]	8259.39	1.39715	5.45402e-08	6.22649e-07
AUNIP	aurora kinase A and ninein interacting protein [Source:HGNC Symbol;Acc:HGNC:28363]	252.396	2.37342	1.31956e-34	6.12863e-33
AURKA	aurora kinase A [Source:HGNC Symbol;Acc:HGNC:11393]	1512.92	3.31575	2.33371e-86	6.24963e-84
AURKB	aurora kinase B [Source:HGNC Symbol;Acc:HGNC:11390]	803.117	3.61293	9.15554e-77	1.80057e-74
AVPR1A	arginine vasopressin receptor 1A [Source:HGNC Symbol;Acc:HGNC:895]	461.105	-1.55585	3.76047e-06	3.58978e-05
AVPR2	arginine vasopressin receptor 2 [Source:HGNC Symbol;Acc:HGNC:897]	91.818	-3.12054	1.53712e-44	1.01293e-42
B3GALT1	beta-13-galactosyltransferase 1 [Source:HGNC Symbol;Acc:HGNC:916]	40.5011	-3.56301	4.3207e-41	2.50611e-39
B4GALNT1	beta-14-N-acetyl-galactosaminyltransferase 1 [Source:HGNC Symbol;Acc:HGNC:4117]	346.235	1.41434	0.00756273	0.0494196
B4GALNT2	beta-14-N-acetyl-galactosaminyltransferase 2 [Source:HGNC Symbol;Acc:HGNC:24136]	207.507	2.86185	5.49487e-11	7.83252e-10
B4GALNT3	beta-14-N-acetyl-galactosaminyltransferase 3 [Source:HGNC Symbol;Acc:HGNC:24137]	1822.1	1.66892	1.67312e-05	0.000151176
B4GALNT4	beta-14-N-acetyl-galactosaminyltransferase 4 [Source:HGNC Symbol;Acc:HGNC:26315]	1838.17	1.78208	5.88817e-10	7.82592e-09
B4GALT3	beta-14-galactosyltransferase 3 [Source:HGNC Symbol;Acc:HGNC:926]	4739.1	1.2384	0.000974119	0.00724202
BACH2	BTB domain and CNC homolog 2 [Source:HGNC Symbol;Acc:HGNC:14078]	395.07	-1.50368	4.92628e-05	0.000426149
BARX1	BARX homeobox 1 [Source:HGNC Symbol;Acc:HGNC:955]	76.858	2.30821	1.52711e-06	1.52487e-05
BARX1-DT	BARX1 divergent transcript [Source:HGNC Symbol;Acc:HGNC:50673]	2.00565	3.15942	6.24062e-05	0.000535613
BBOX1	gamma-butyrobetaine hydroxylase 1 [Source:HGNC Symbol;Acc:HGNC:964]	532.471	-1.96219	9.96916e-05	0.00083401
BCAR4	breast cancer anti-estrogen resistance 4 [Source:HGNC Symbol;Acc:HGNC:22170]	10.4487	3.77355	1.76933e-13	2.96534e-12
BCAS1	brain enriched myelin associated protein 1 [Source:HGNC Symbol;Acc:HGNC:974]	2511.95	2.46528	5.62116e-12	8.51905e-11
BCAS4	breast carcinoma amplified sequence 4 [Source:HGNC Symbol;Acc:HGNC:14367]	1895.97	1.98524	1.24079e-15	2.34316e-14
BCL2A1	BCL2 related protein A1 [Source:HGNC Symbol;Acc:HGNC:991]	276.987	1.66946	0.000137447	0.00113107
BCL2L12	BCL2 like 12 [Source:HGNC Symbol;Acc:HGNC:13787]	967.218	1.30803	0.00109401	0.00805481
BEX1	brain expressed X-linked 1 [Source:HGNC Symbol;Acc:HGNC:1036]	627.544	3.25203	4.58199e-11	6.56474e-10
BFSP2	beaded filament structural protein 2 [Source:HGNC Symbol;Acc:HGNC:1041]	27.4374	2.03434	2.17329e-06	2.1337e-05
BGN	biglycan [Source:HGNC Symbol;Acc:HGNC:1044]	43022.9	2.33978	7.87066e-37	3.96256e-35
BHLHA15	basic helix-loop-helix family member a15 [Source:HGNC Symbol;Acc:HGNC:22265]	51.9391	1.50954	0.00523555	0.0350716
BHMT2	betaine--homocysteine S-methyltransferase 2 [Source:HGNC Symbol;Acc:HGNC:1048]	354.455	-3.14871	4.40554e-51	3.57744e-49
BICDL1	BICD family like cargo adaptor 1 [Source:HGNC Symbol;Acc:HGNC:28095]	1381.01	2.6881	2.21656e-54	1.99277e-52
BIK	BCL2 interacting killer [Source:HGNC Symbol;Acc:HGNC:1051]	787.392	1.5914	4.71038e-06	4.46272e-05
BIN1	bridging integrator 1 [Source:HGNC Symbol;Acc:HGNC:1052]	1471.34	-1.72206	1.28507e-08	1.54558e-07
BIRC5	baculoviral IAP repeat containing 5 [Source:HGNC Symbol;Acc:HGNC:593]	2791.23	3.92827	1.88528e-95	7.53305e-93
BLM	BLM RecQ like helicase [Source:HGNC Symbol;Acc:HGNC:1058]	613.866	2.12082	1.34368e-25	4.21225e-24
BLOC1S5-TXNDC5	BLOC1S5-TXNDC5 readthrough (NMD candidate) [Source:HGNC Symbol;Acc:HGNC:42001]	20.1827	-1.47246	0.00735651	0.0481752
BMP2	bone morphogenetic protein 2 [Source:HGNC Symbol;Acc:HGNC:1069]	182.787	-2.12961	6.24901e-12	9.45918e-11
BMP3	bone morphogenetic protein 3 [Source:HGNC Symbol;Acc:HGNC:1070]	49.4519	-2.98944	3.65237e-11	5.26882e-10
BMP6	bone morphogenetic protein 6 [Source:HGNC Symbol;Acc:HGNC:1073]	304.454	-1.82436	1.71423e-07	1.87537e-06
BMP8A	bone morphogenetic protein 8a [Source:HGNC Symbol;Acc:HGNC:21650]	75.1754	2.50041	7.51246e-33	3.27182e-31
BMPER	BMP binding endothelial regulator [Source:HGNC Symbol;Acc:HGNC:24154]	139.733	-2.26777	8.14376e-10	1.07107e-08
BMPR1B	bone morphogenetic protein receptor type 1B [Source:HGNC Symbol;Acc:HGNC:1077]	10359.2	4.14328	7.91439e-29	2.92124e-27
BMPR1B-DT	BMPR1B divergent transcript [Source:HGNC Symbol;Acc:HGNC:50864]	67.0116	4.17638	6.53671e-18	1.41486e-16
BMX	BMX non-receptor tyrosine kinase [Source:HGNC Symbol;Acc:HGNC:1079]	111.522	-2.93579	4.64562e-41	2.68837e-39
BNIP5	BCL2 interacting protein 5 [Source:HGNC Symbol;Acc:HGNC:33769]	3.58489	3.10198	9.41495e-11	1.32478e-09
BOC	BOC cell adhesion associated oncogene regulated [Source:HGNC Symbol;Acc:HGNC:17173]	1765.81	-1.73665	3.84748e-08	4.44148e-07
BOLA2B	bolA family member 2B [Source:HGNC Symbol;Acc:HGNC:32479]	27.5335	1.61598	3.29135e-06	3.15992e-05
BOLL	boule homolog RNA binding protein [Source:HGNC Symbol;Acc:HGNC:14273]	3.1431	1.96561	0.00251917	0.0176055
BOP1	BOP1 ribosomal biogenesis factor [Source:HGNC Symbol;Acc:HGNC:15519]	3880.21	1.66635	7.54799e-09	9.27761e-08
BPIFA1	BPI fold containing family A member 1 [Source:HGNC Symbol;Acc:HGNC:15749]	11.6279	3.24539	0.000380098	0.0029715
BPIFA2	BPI fold containing family A member 2 [Source:HGNC Symbol;Acc:HGNC:16203]	4.30055	3.34201	2.36415e-06	2.31297e-05
BPIFA4P	BPI fold containing family A member 4 pseudogene [Source:HGNC Symbol;Acc:HGNC:20469]	6.47783	3.97923	8.10278e-09	9.91596e-08
BPIFB1	BPI fold containing family B member 1 [Source:HGNC Symbol;Acc:HGNC:16108]	1411.99	3.03357	3.49952e-14	6.09642e-13
BPIFB6	BPI fold containing family B member 6 [Source:HGNC Symbol;Acc:HGNC:16504]	3.70958	3.43459	1.09381e-06	1.10748e-05
BRCA2	BRCA2 DNA repair associated [Source:HGNC Symbol;Acc:HGNC:1101]	697.52	1.66599	7.00539e-11	9.91269e-10
BRDT	bromodomain testis associated [Source:HGNC Symbol;Acc:HGNC:1105]	28.5007	1.77559	0.00741407	0.0485143
BRINP1	BMP/retinoic acid inducible neural specific 1 [Source:HGNC Symbol;Acc:HGNC:2687]	214.914	-1.97572	3.24708e-05	0.0002856
BRINP3	BMP/retinoic acid inducible neural specific 3 [Source:HGNC Symbol;Acc:HGNC:22393]	664.681	2.79138	7.9734e-05	0.000674217
BRIP1	BRCA1 interacting protein C-terminal helicase 1 [Source:HGNC Symbol;Acc:HGNC:20473]	695.94	2.28825	4.00884e-26	1.29899e-24
BRSK2	BR serine/threonine kinase 2 [Source:HGNC Symbol;Acc:HGNC:11405]	142.555	2.87047	8.44986e-18	1.81183e-16
BST2	bone marrow stromal cell antigen 2 [Source:HGNC Symbol;Acc:HGNC:1119]	13289.5	1.44465	0.00217232	0.0154039
BTN1A1	butyrophilin subfamily 1 member A1 [Source:HGNC Symbol;Acc:HGNC:1135]	11.6541	-2.16153	7.03655e-09	8.67864e-08
BTNL10	butyrophilin like 10 [Source:HGNC Symbol;Acc:HGNC:42540]	22.0193	2.0746	1.90264e-09	2.42262e-08
BTNL2	butyrophilin like 2 [Source:HGNC Symbol;Acc:HGNC:1142]	3.31165	-1.95511	6.98715e-06	6.51435e-05
BTNL9	butyrophilin like 9 [Source:HGNC Symbol;Acc:HGNC:24176]	956.921	-4.28258	2.3685e-104	1.61141e-101
BUB1	BUB1 mitotic checkpoint serine/threonine kinase [Source:HGNC Symbol;Acc:HGNC:1148]	1579.41	3.51989	3.36806e-98	1.57008e-95
BUB1B	BUB1 mitotic checkpoint serine/threonine kinase B [Source:HGNC Symbol;Acc:HGNC:1149]	1175.67	3.13839	1.94238e-79	4.21514e-77
BVES	blood vessel epicardial substance [Source:HGNC Symbol;Acc:HGNC:1152]	266.086	-1.48636	0.000208487	0.00167944
BVES-AS1	BVES antisense RNA 1 [Source:HGNC Symbol;Acc:HGNC:21223]	8.51572	-1.84318	1.13868e-05	0.000104157
C10orf142	NA	5.07771	-2.37223	6.47763e-17	1.3214e-15
C10orf82	chromosome 10 open reading frame 82 [Source:HGNC Symbol;Acc:HGNC:28500]	326.636	2.2462	1.53618e-05	0.000139152
C10orf90	chromosome 10 open reading frame 90 [Source:HGNC Symbol;Acc:HGNC:26563]	80.0126	-2.27999	7.45947e-07	7.66751e-06
C11orf53	chromosome 11 open reading frame 53 [Source:HGNC Symbol;Acc:HGNC:30527]	22.0562	-1.7405	0.000200985	0.00162212
C11orf86	chromosome 11 open reading frame 86 [Source:HGNC Symbol;Acc:HGNC:34442]	16.2868	3.29342	2.49532e-07	2.69707e-06
C11orf87	chromosome 11 open reading frame 87 [Source:HGNC Symbol;Acc:HGNC:33788]	4.30551	-2.95316	1.74356e-20	4.26122e-19
C12orf54	chromosome 12 open reading frame 54 [Source:HGNC Symbol;Acc:HGNC:28553]	12.2069	-1.77114	4.86353e-07	5.09486e-06
C12orf56	chromosome 12 open reading frame 56 [Source:HGNC Symbol;Acc:HGNC:26967]	22.1526	2.44075	2.83549e-06	2.74214e-05
C13orf42	chromosome 13 open reading frame 42 [Source:HGNC Symbol;Acc:HGNC:42693]	1.34058	-2.4306	1.60177e-06	1.59626e-05
C14orf180	chromosome 14 open reading frame 180 [Source:HGNC Symbol;Acc:HGNC:33795]	168.907	-5.60367	4.49906e-57	4.35595e-55
C15orf48	chromosome 15 open reading frame 48 [Source:HGNC Symbol;Acc:HGNC:29898]	1665.19	1.74291	9.11742e-06	8.40706e-05
C15orf54	chromosome 15 putative open reading frame 54 [Source:HGNC Symbol;Acc:HGNC:33797]	6.87132	2.61342	1.08331e-14	1.95345e-13
C16orf71	chromosome 16 open reading frame 71 [Source:HGNC Symbol;Acc:HGNC:25081]	219.774	1.64767	2.29331e-07	2.48512e-06
C16orf92	chromosome 16 open reading frame 92 [Source:HGNC Symbol;Acc:HGNC:26346]	3.40034	2.253	1.55312e-05	0.000140591
C19orf33	chromosome 19 open reading frame 33 [Source:HGNC Symbol;Acc:HGNC:16668]	1033.44	2.79725	1.11838e-16	2.25045e-15
C19orf84	chromosome 19 open reading frame 84 [Source:HGNC Symbol;Acc:HGNC:27112]	8.33971	1.48284	0.00507184	0.034019
C1orf105	chromosome 1 open reading frame 105 [Source:HGNC Symbol;Acc:HGNC:29591]	8.80565	2.79264	1.72127e-09	2.20059e-08
C1orf112	chromosome 1 open reading frame 112 [Source:HGNC Symbol;Acc:HGNC:25565]	812.277	1.41063	4.0674e-07	4.29123e-06
C1orf127	chromosome 1 open reading frame 127 [Source:HGNC Symbol;Acc:HGNC:26730]	44.3189	1.58556	0.000279315	0.00221734
C1orf137	NA	1.13985	2.26297	0.00182072	0.0130615
C1orf167	chromosome 1 open reading frame 167 [Source:HGNC Symbol;Acc:HGNC:25262]	24.7944	2.00148	0.000336331	0.00264412
C1orf185	chromosome 1 open reading frame 185 [Source:HGNC Symbol;Acc:HGNC:28096]	0.627457	-2.49198	0.000110605	0.000919506
C1orf189	chromosome 1 open reading frame 189 [Source:HGNC Symbol;Acc:HGNC:32305]	14.094	1.97772	5.08364e-07	5.30557e-06
C1orf194	chromosome 1 open reading frame 194 [Source:HGNC Symbol;Acc:HGNC:32331]	37.4416	1.96051	4.07627e-07	4.29878e-06
C1orf94	chromosome 1 open reading frame 94 [Source:HGNC Symbol;Acc:HGNC:28250]	7.4535	2.9509	0.000126597	0.00104658
C1QTNF1	C1q and TNF related 1 [Source:HGNC Symbol;Acc:HGNC:14324]	2111.71	-1.60041	3.82374e-07	4.05285e-06
C1QTNF6	C1q and TNF related 6 [Source:HGNC Symbol;Acc:HGNC:14343]	2643.28	2.17456	3.18989e-32	1.34279e-30
C1QTNF7	C1q and TNF related 7 [Source:HGNC Symbol;Acc:HGNC:14342]	209.088	-2.69477	1.81117e-20	4.41789e-19
C1QTNF9	C1q and TNF related 9 [Source:HGNC Symbol;Acc:HGNC:28732]	19.8268	-3.80656	2.2467e-61	2.61834e-59
C20orf144	chromosome 20 open reading frame 144 [Source:HGNC Symbol;Acc:HGNC:16137]	26.3789	1.85564	2.69298e-11	3.92305e-10
C20orf194	chromosome 20 open reading frame 194 [Source:HGNC Symbol;Acc:HGNC:17721]	1525.11	-1.23604	0.000398062	0.00310133
C20orf203	chromosome 20 open reading frame 203 [Source:HGNC Symbol;Acc:HGNC:26592]	14.3348	-1.47438	0.00637419	0.0421369
C20orf204	chromosome 20 open reading frame 204 [Source:HGNC Symbol;Acc:HGNC:27655]	140.819	2.31569	7.48692e-18	1.61498e-16
C20orf85	chromosome 20 open reading frame 85 [Source:HGNC Symbol;Acc:HGNC:16216]	27.3898	4.46122	8.50661e-12	1.27767e-10
C21orf58	chromosome 21 open reading frame 58 [Source:HGNC Symbol;Acc:HGNC:1300]	573.567	1.75924	3.30268e-14	5.76549e-13
C2CD2	C2 calcium dependent domain containing 2 [Source:HGNC Symbol;Acc:HGNC:1266]	2684.12	-1.60349	2.91577e-12	4.50575e-11
C2CD4A	C2 calcium dependent domain containing 4A [Source:HGNC Symbol;Acc:HGNC:33627]	287.685	2.21679	1.49234e-05	0.000135473
C2CD4B	C2 calcium dependent domain containing 4B [Source:HGNC Symbol;Acc:HGNC:33628]	136.835	-2.11387	9.19914e-08	1.03103e-06
C2CD4D	C2 calcium dependent domain containing 4D [Source:HGNC Symbol;Acc:HGNC:37210]	126.302	1.45237	0.000760173	0.00570708
C2orf50	chromosome 2 open reading frame 50 [Source:HGNC Symbol;Acc:HGNC:26324]	86.8185	1.89009	2.846e-06	2.75124e-05
C2orf88	chromosome 2 open reading frame 88 [Source:HGNC Symbol;Acc:HGNC:28191]	302.627	-2.20906	3.49555e-13	5.7437e-12
C3orf52	chromosome 3 open reading frame 52 [Source:HGNC Symbol;Acc:HGNC:26255]	974.409	1.46367	0.00101964	0.00755812
C3orf67	NA	280.815	2.21007	4.25671e-21	1.07369e-19
C3orf80	chromosome 3 open reading frame 80 [Source:HGNC Symbol;Acc:HGNC:40048]	257.138	2.04423	1.82289e-22	4.87128e-21
C3orf86	chromosome 3 open reading frame 86 [Source:HGNC Symbol;Acc:HGNC:44570]	2.99079	-1.73996	1.6173e-05	0.000146237
C4orf48	chromosome 4 open reading frame 48 [Source:HGNC Symbol;Acc:HGNC:34437]	199.534	1.92667	7.75487e-09	9.51332e-08
C4orf50	chromosome 4 open reading frame 50 [Source:HGNC Symbol;Acc:HGNC:33766]	9.06295	2.30212	5.23607e-08	5.99398e-07
C4orf51	chromosome 4 open reading frame 51 [Source:HGNC Symbol;Acc:HGNC:37264]	6.29136	2.58675	4.71539e-07	4.94658e-06
C4orf54	chromosome 4 open reading frame 54 [Source:HGNC Symbol;Acc:HGNC:27741]	10.1296	2.45468	2.86152e-05	0.000252748
C5orf46	chromosome 5 open reading frame 46 [Source:HGNC Symbol;Acc:HGNC:33768]	247.016	1.97993	7.39442e-07	7.60997e-06
C5orf49	chromosome 5 open reading frame 49 [Source:HGNC Symbol;Acc:HGNC:27028]	216.693	1.48879	0.00281432	0.0195542
C5orf64	chromosome 5 open reading frame 64 [Source:HGNC Symbol;Acc:HGNC:26744]	9.8195	-1.79095	0.000465973	0.00360588
C5orf66-AS1	C5orf66 antisense RNA 1 [Source:HGNC Symbol;Acc:HGNC:49679]	44.8395	5.97888	7.17309e-47	5.15909e-45
C5orf66-AS2	C5orf66 antisense RNA 2 [Source:HGNC Symbol;Acc:HGNC:27964]	1.04572	2.1879	0.00568836	0.0379219
C6	complement C6 [Source:HGNC Symbol;Acc:HGNC:1339]	189.967	-3.37584	1.2355e-21	3.1801e-20
C6orf141	chromosome 6 open reading frame 141 [Source:HGNC Symbol;Acc:HGNC:21351]	870.855	1.72175	0.000393671	0.00306903
C6orf58	chromosome 6 open reading frame 58 [Source:HGNC Symbol;Acc:HGNC:20960]	7.55527	-2.09277	1.02279e-10	1.43355e-09
C6orf99	chromosome 6 open reading frame 99 [Source:HGNC Symbol;Acc:HGNC:21179]	74.6889	2.74732	1.13945e-42	6.92837e-41
C7	complement C7 [Source:HGNC Symbol;Acc:HGNC:1346]	1581.01	-2.29023	1.18096e-08	1.4265e-07
C7orf33	chromosome 7 open reading frame 33 [Source:HGNC Symbol;Acc:HGNC:21724]	1.27913	2.75337	0.000665467	0.00504116
C7orf77	chromosome 7 open reading frame 77 [Source:HGNC Symbol;Acc:HGNC:51256]	2.17655	2.52029	0.000306054	0.00241893
C8orf49	chromosome 8 open reading frame 49 [Source:NCBI gene (formerly Entrezgene);Acc:606553]	2.59492	3.61116	3.72666e-06	3.5602e-05
C8orf86	chromosome 8 open reading frame 86 [Source:HGNC Symbol;Acc:HGNC:33774]	23.6669	1.80729	0.00184429	0.0132118
C8orf87	chromosome 8 open reading frame 87 [Source:HGNC Symbol;Acc:HGNC:42974]	3.82694	2.57454	0.00126069	0.00920666
C8orf88	chromosome 8 open reading frame 88 [Source:HGNC Symbol;Acc:HGNC:44672]	49.2916	-2.29995	4.4625e-27	1.51599e-25
C9orf116	chromosome 9 open reading frame 116 [Source:HGNC Symbol;Acc:HGNC:28435]	524.015	1.91577	3.52712e-13	5.79179e-12
C9orf163	chromosome 9 open reading frame 163 [Source:HGNC Symbol;Acc:HGNC:26718]	43.6106	1.53067	4.99158e-06	4.7238e-05
CA12	carbonic anhydrase 12 [Source:HGNC Symbol;Acc:HGNC:1371]	26212.2	1.66135	0.000212427	0.00171009
CA3	carbonic anhydrase 3 [Source:HGNC Symbol;Acc:HGNC:1374]	318.644	-4.0292	5.804e-46	4.08112e-44
CA4	carbonic anhydrase 4 [Source:HGNC Symbol;Acc:HGNC:1375]	150.839	-5.74104	6.62307e-67	9.01203e-65
CA9	carbonic anhydrase 9 [Source:HGNC Symbol;Acc:HGNC:1383]	362.57	4.94657	4.62415e-38	2.44545e-36
CABLES2	Cdk5 and Abl enzyme substrate 2 [Source:HGNC Symbol;Acc:HGNC:16143]	1137.96	1.32457	6.93147e-05	0.000591477
CABP1	calcium binding protein 1 [Source:HGNC Symbol;Acc:HGNC:1384]	42.1078	-2.40795	1.16481e-39	6.48711e-38
CABP7	calcium binding protein 7 [Source:HGNC Symbol;Acc:HGNC:20834]	30.3833	1.89921	3.72859e-07	3.96033e-06
CACFD1	calcium channel flower domain containing 1 [Source:HGNC Symbol;Acc:HGNC:1365]	2958.88	1.36243	3.18447e-05	0.000280387
CACHD1	cache domain containing 1 [Source:HGNC Symbol;Acc:HGNC:29314]	1116	-2.262	4.04467e-30	1.57855e-28
CACNA1B	calcium voltage-gated channel subunit alpha1 B [Source:HGNC Symbol;Acc:HGNC:1389]	62.2542	2.67712	6.01652e-12	9.11275e-11
CACNA1G	calcium voltage-gated channel subunit alpha1 G [Source:HGNC Symbol;Acc:HGNC:1394]	88.805	-1.50017	0.00243004	0.0170564
CACNA1H	calcium voltage-gated channel subunit alpha1 H [Source:HGNC Symbol;Acc:HGNC:1395]	2433.31	2.45566	1.00446e-11	1.49973e-10
CACNA2D1	calcium voltage-gated channel auxiliary subunit alpha2delta 1 [Source:HGNC Symbol;Acc:HGNC:1399]	906.912	-1.95869	1.13799e-14	2.04912e-13
CACNB3	calcium voltage-gated channel auxiliary subunit beta 3 [Source:HGNC Symbol;Acc:HGNC:1403]	2607.96	1.42004	1.36956e-06	1.37354e-05
CACNG1	calcium voltage-gated channel auxiliary subunit gamma 1 [Source:HGNC Symbol;Acc:HGNC:1405]	97.429	2.93728	2.07639e-16	4.0899e-15
CACNG4	calcium voltage-gated channel auxiliary subunit gamma 4 [Source:HGNC Symbol;Acc:HGNC:1408]	5367.99	2.3877	1.67128e-12	2.63604e-11
CACNG6	calcium voltage-gated channel auxiliary subunit gamma 6 [Source:HGNC Symbol;Acc:HGNC:13625]	58.5302	3.74186	5.10563e-13	8.31871e-12
CADM3	cell adhesion molecule 3 [Source:HGNC Symbol;Acc:HGNC:17601]	266.729	-2.64757	3.60029e-16	7.01471e-15
CADPS	calcium dependent secretion activator [Source:HGNC Symbol;Acc:HGNC:1426]	48.5985	2.12891	5.11687e-12	7.79231e-11
CALB2	calbindin 2 [Source:HGNC Symbol;Acc:HGNC:1435]	1165.04	-1.66615	0.00336969	0.023208
CALCOCO1	calcium binding and coiled-coil domain 1 [Source:HGNC Symbol;Acc:HGNC:29306]	4847.25	-1.18026	0.00259698	0.0181241
CALHM1	calcium homeostasis modulator 1 [Source:HGNC Symbol;Acc:HGNC:23494]	17.0534	2.94295	3.81209e-16	7.41017e-15
CALHM4	calcium homeostasis modulator family member 4 [Source:HGNC Symbol;Acc:HGNC:21094]	1.03471	-1.99321	0.00198565	0.014144
CALML5	calmodulin like 5 [Source:HGNC Symbol;Acc:HGNC:18180]	4871.22	2.6799	1.19252e-07	1.32243e-06
CALY	calcyon neuron specific vesicular protein [Source:HGNC Symbol;Acc:HGNC:17938]	14.7942	2.16814	2.02025e-05	0.000180917
CAMK1	calcium/calmodulin dependent protein kinase I [Source:HGNC Symbol;Acc:HGNC:1459]	239.672	-1.44298	1.53112e-08	1.83015e-07
CAMK2N2	calcium/calmodulin dependent protein kinase II inhibitor 2 [Source:HGNC Symbol;Acc:HGNC:24197]	52.6572	3.18536	6.66155e-33	2.91212e-31
CAMP	cathelicidin antimicrobial peptide [Source:HGNC Symbol;Acc:HGNC:1472]	91.6603	4.32183	2.01924e-42	1.21603e-40
CANT1	calcium activated nucleotidase 1 [Source:HGNC Symbol;Acc:HGNC:19721]	9686.12	1.29823	0.000520375	0.00399982
CAPN11	calpain 11 [Source:HGNC Symbol;Acc:HGNC:1478]	122.381	-2.49703	5.94258e-23	1.66399e-21
CAPN13	calpain 13 [Source:HGNC Symbol;Acc:HGNC:16663]	2228.34	1.77515	8.99093e-06	8.29651e-05
CAPN9	calpain 9 [Source:HGNC Symbol;Acc:HGNC:1486]	476.454	2.54374	8.04093e-16	1.52881e-14
CAPS	calcyphosine [Source:HGNC Symbol;Acc:HGNC:1487]	2882.12	2.24839	2.60918e-16	5.11931e-15
CAPSL	calcyphosine like [Source:HGNC Symbol;Acc:HGNC:28375]	71.4781	3.73445	8.85921e-25	2.70319e-23
CAPZA3	capping actin protein of muscle Z-line subunit alpha 3 [Source:HGNC Symbol;Acc:HGNC:24205]	6.32196	-3.04518	1.47992e-11	2.18499e-10
CARD17	caspase recruitment domain family member 17 [Source:HGNC Symbol;Acc:HGNC:33827]	8.72089	3.04284	6.72332e-14	1.15212e-12
CARMIL2	capping protein regulator and myosin 1 linker 2 [Source:HGNC Symbol;Acc:HGNC:27089]	294.199	1.68411	6.83596e-05	0.000584095
CARTPT	CART prepropeptide [Source:HGNC Symbol;Acc:HGNC:24323]	163.371	4.93124	3.92539e-10	5.27852e-09
CASC16	cancer susceptibility 16 [Source:HGNC Symbol;Acc:HGNC:48608]	32.647	3.3676	6.89036e-14	1.17994e-12
CASC20	cancer susceptibility 20 [Source:HGNC Symbol;Acc:HGNC:49477]	1.8449	2.94469	5.69747e-05	0.000490333
CASKIN1	CASK interacting protein 1 [Source:HGNC Symbol;Acc:HGNC:20879]	150.48	1.54892	0.000250972	0.00200372
CASP12	caspase 12 (gene/pseudogene) [Source:HGNC Symbol;Acc:HGNC:19004]	12.1875	-2.52279	1.82524e-29	6.87825e-28
CASP14	caspase 14 [Source:HGNC Symbol;Acc:HGNC:1502]	1404.06	6.78341	3.04208e-52	2.56974e-50
CASP16P	caspase 16 pseudogene [Source:HGNC Symbol;Acc:HGNC:27290]	92.6952	1.6946	0.000241381	0.00193082
CASP17P	NA	147.773	-1.82772	4.96466e-15	9.09573e-14
CASQ2	calsequestrin 2 [Source:HGNC Symbol;Acc:HGNC:1513]	203.794	-3.75618	1.72564e-57	1.69026e-55
CAT	catalase [Source:HGNC Symbol;Acc:HGNC:1516]	6239.23	-1.99178	3.66527e-40	2.06874e-38
CATIP	ciliogenesis associated TTC17 interacting protein [Source:HGNC Symbol;Acc:HGNC:25062]	38.0198	1.60863	0.00109649	0.00806366
CATSPER1	cation channel sperm associated 1 [Source:HGNC Symbol;Acc:HGNC:17116]	30.8487	1.68904	4.32104e-08	4.97137e-07
CAV1	caveolin 1 [Source:HGNC Symbol;Acc:HGNC:1527]	8369.21	-3.46429	1.14479e-108	9.00559e-106
CAV2	caveolin 2 [Source:HGNC Symbol;Acc:HGNC:1528]	2702.99	-2.90415	2.13745e-66	2.8319e-64
CAV3	caveolin 3 [Source:HGNC Symbol;Acc:HGNC:1529]	4.10271	-2.17565	8.76451e-08	9.83633e-07
CAVIN1	caveolae associated protein 1 [Source:HGNC Symbol;Acc:HGNC:9688]	19124.9	-1.86053	1.02919e-19	2.40554e-18
CAVIN2	caveolae associated protein 2 [Source:HGNC Symbol;Acc:HGNC:10690]	1316.69	-4.3358	1.68963e-96	7.08885e-94
CBARP	CACN subunit beta associated regulatory protein [Source:HGNC Symbol;Acc:HGNC:28617]	68.3371	1.34004	0.00600304	0.0398929
CBLC	Cbl proto-oncogene C [Source:HGNC Symbol;Acc:HGNC:15961]	1174.63	1.36491	0.00551231	0.036836
CBLN2	cerebellin 2 precursor [Source:HGNC Symbol;Acc:HGNC:1544]	931.712	5.85172	7.25493e-42	4.29714e-40
CBLN4	cerebellin 4 precursor [Source:HGNC Symbol;Acc:HGNC:16231]	73.8343	-1.85006	3.08409e-07	3.30618e-06
CBS	cystathionine beta-synthase [Source:HGNC Symbol;Acc:HGNC:1550]	49.108	2.17893	5.95595e-08	6.75966e-07
CBX2	chromobox 2 [Source:HGNC Symbol;Acc:HGNC:1552]	1517.57	2.99291	2.5476e-33	1.13305e-31
CBX4	chromobox 4 [Source:HGNC Symbol;Acc:HGNC:1554]	3292.7	1.64644	1.59657e-11	2.35169e-10
CBX7	chromobox 7 [Source:HGNC Symbol;Acc:HGNC:1557]	1954.98	-1.75546	9.11439e-18	1.95099e-16
CBX8	chromobox 8 [Source:HGNC Symbol;Acc:HGNC:15962]	725.96	1.48807	1.567e-07	1.72329e-06
CBY2	chibby family member 2 [Source:HGNC Symbol;Acc:HGNC:30720]	11.1997	2.7435	6.92674e-07	7.14618e-06
CCBE1	collagen and calcium binding EGF domains 1 [Source:HGNC Symbol;Acc:HGNC:29426]	122.139	-2.06875	2.52728e-11	3.69021e-10
CCDC136	coiled-coil domain containing 136 [Source:HGNC Symbol;Acc:HGNC:22225]	153.162	-1.46335	6.39841e-05	0.00054822
CCDC141	coiled-coil domain containing 141 [Source:HGNC Symbol;Acc:HGNC:26821]	47.4123	-2.55575	4.66622e-21	1.17345e-19
CCDC150	coiled-coil domain containing 150 [Source:HGNC Symbol;Acc:HGNC:26834]	131.395	1.49381	5.19797e-05	0.000448573
CCDC151	coiled-coil domain containing 151 [Source:HGNC Symbol;Acc:HGNC:28303]	103.817	2.00262	1.32001e-08	1.58383e-07
CCDC152	coiled-coil domain containing 152 [Source:HGNC Symbol;Acc:HGNC:34438]	133.87	-1.56595	8.78058e-08	9.84998e-07
CCDC154	coiled-coil domain containing 154 [Source:HGNC Symbol;Acc:HGNC:34454]	114.021	1.50215	0.0015857	0.0114736
CCDC158	coiled-coil domain containing 158 [Source:HGNC Symbol;Acc:HGNC:26374]	130.26	-1.74046	2.98268e-06	2.87785e-05
CCDC167	coiled-coil domain containing 167 [Source:HGNC Symbol;Acc:HGNC:21239]	982.155	1.98778	1.79509e-26	5.90691e-25
CCDC178	coiled-coil domain containing 178 [Source:HGNC Symbol;Acc:HGNC:29588]	53.1911	-3.20602	7.84809e-39	4.2486e-37
CCDC185	coiled-coil domain containing 185 [Source:HGNC Symbol;Acc:HGNC:26654]	10.2957	2.84371	5.57376e-12	8.45231e-11
CCDC187	coiled-coil domain containing 187 [Source:HGNC Symbol;Acc:HGNC:30942]	20.9519	4.74879	4.84956e-26	1.56913e-24
CCDC189	coiled-coil domain containing 189 [Source:HGNC Symbol;Acc:HGNC:28078]	99.0516	1.52457	2.91402e-05	0.000257114
CCDC196	coiled-coil domain containing 196 [Source:HGNC Symbol;Acc:HGNC:20100]	38.3236	2.86683	1.60402e-08	1.91183e-07
CCDC3	coiled-coil domain containing 3 [Source:HGNC Symbol;Acc:HGNC:23813]	1726.92	-2.88108	6.13337e-52	5.09556e-50
CCDC36	NA	51.1515	-1.97638	4.44526e-16	8.61436e-15
CCDC50	coiled-coil domain containing 50 [Source:HGNC Symbol;Acc:HGNC:18111]	4278.57	-1.25886	6.173e-06	5.78529e-05
CCDC60	coiled-coil domain containing 60 [Source:HGNC Symbol;Acc:HGNC:28610]	17.286	3.40822	5.09613e-11	7.27651e-10
CCDC69	coiled-coil domain containing 69 [Source:HGNC Symbol;Acc:HGNC:24487]	2064.28	-2.96315	3.72454e-58	3.72055e-56
CCDC78	coiled-coil domain containing 78 [Source:HGNC Symbol;Acc:HGNC:14153]	452.773	3.43365	1.01074e-45	7.04801e-44
CCDC8	coiled-coil domain containing 8 [Source:HGNC Symbol;Acc:HGNC:25367]	1156.49	-1.99003	9.75262e-13	1.56073e-11
CCDC80	coiled-coil domain containing 80 [Source:HGNC Symbol;Acc:HGNC:30649]	16076.5	-1.95386	6.72928e-13	1.08587e-11
CCDC83	coiled-coil domain containing 83 [Source:HGNC Symbol;Acc:HGNC:28535]	11.3027	2.04604	3.24372e-05	0.000285404
CCDC85A	coiled-coil domain containing 85A [Source:HGNC Symbol;Acc:HGNC:29400]	72.3277	-1.98522	8.02253e-09	9.82253e-08
CCDC87	coiled-coil domain containing 87 [Source:HGNC Symbol;Acc:HGNC:25579]	120.896	1.63011	7.28095e-07	7.50239e-06
CCKBR	cholecystokinin B receptor [Source:HGNC Symbol;Acc:HGNC:1571]	39.0435	3.55552	2.00581e-11	2.94073e-10
CCL11	C-C motif chemokine ligand 11 [Source:HGNC Symbol;Acc:HGNC:10610]	77.8632	4.26103	4.14015e-77	8.27142e-75
CCL13	C-C motif chemokine ligand 13 [Source:HGNC Symbol;Acc:HGNC:10611]	120.071	-1.82774	0.000154634	0.00126589
CCL14	C-C motif chemokine ligand 14 [Source:HGNC Symbol;Acc:HGNC:10612]	193.521	-3.66531	7.13463e-48	5.23615e-46
CCL16	C-C motif chemokine ligand 16 [Source:HGNC Symbol;Acc:HGNC:10614]	7.76162	-2.82526	6.02529e-29	2.2338e-27
CCL17	C-C motif chemokine ligand 17 [Source:HGNC Symbol;Acc:HGNC:10615]	61.0239	1.91168	2.68903e-06	2.60851e-05
CCL20	C-C motif chemokine ligand 20 [Source:HGNC Symbol;Acc:HGNC:10619]	77.5229	2.46077	1.8237e-11	2.67842e-10
CCL21	C-C motif chemokine ligand 21 [Source:HGNC Symbol;Acc:HGNC:10620]	1036.35	-2.67817	1.28953e-13	2.17424e-12
CCL23	C-C motif chemokine ligand 23 [Source:HGNC Symbol;Acc:HGNC:10622]	17.0661	-2.20507	2.51411e-13	4.16367e-12
CCL24	C-C motif chemokine ligand 24 [Source:HGNC Symbol;Acc:HGNC:10623]	12.283	-2.20023	1.9737e-05	0.000177
CCL25	C-C motif chemokine ligand 25 [Source:HGNC Symbol;Acc:HGNC:10624]	7.16234	2.03467	7.88943e-06	7.32303e-05
CCL28	C-C motif chemokine ligand 28 [Source:HGNC Symbol;Acc:HGNC:17700]	2517.15	-2.59637	1.445e-15	2.71659e-14
CCL7	C-C motif chemokine ligand 7 [Source:HGNC Symbol;Acc:HGNC:10634]	34.9069	4.34754	2.40629e-27	8.27506e-26
CCM2L	CCM2 like scaffold protein [Source:HGNC Symbol;Acc:HGNC:16153]	240.585	-1.77922	3.03731e-17	6.32408e-16
CCN1	cellular communication network factor 1 [Source:HGNC Symbol;Acc:HGNC:2654]	13913.5	-1.88844	4.4679e-12	6.82053e-11
CCN3	cellular communication network factor 3 [Source:HGNC Symbol;Acc:HGNC:7885]	604.703	-1.70101	7.42421e-07	7.6375e-06
CCN4	cellular communication network factor 4 [Source:HGNC Symbol;Acc:HGNC:12769]	1120.29	3.44255	5.40775e-79	1.15364e-76
CCN5	cellular communication network factor 5 [Source:HGNC Symbol;Acc:HGNC:12770]	2027.77	-1.66398	0.000195745	0.00158186
CCNA2	cyclin A2 [Source:HGNC Symbol;Acc:HGNC:1578]	1416.34	3.07906	8.30972e-68	1.16861e-65
CCNB1	cyclin B1 [Source:HGNC Symbol;Acc:HGNC:1579]	3001.51	2.69001	8.4549e-67	1.14428e-64
CCNB2	cyclin B2 [Source:HGNC Symbol;Acc:HGNC:1580]	1443.42	3.22713	1.56289e-77	3.19859e-75
CCND2-AS1	CCND2 antisense RNA 1 [Source:HGNC Symbol;Acc:HGNC:49398]	2.23242	-2.13606	9.49026e-12	1.42032e-10
CCNE1	cyclin E1 [Source:HGNC Symbol;Acc:HGNC:1589]	533.72	3.13222	7.52336e-36	3.66317e-34
CCNE2	cyclin E2 [Source:HGNC Symbol;Acc:HGNC:1590]	505.863	2.56637	2.00397e-37	1.03373e-35
CCNF	cyclin F [Source:HGNC Symbol;Acc:HGNC:1591]	1839.2	1.90743	1.60873e-30	6.3574e-29
CCNI2	cyclin I family member 2 [Source:HGNC Symbol;Acc:HGNC:33869]	119.424	1.8366	1.09978e-05	0.000100635
CCNO	cyclin O [Source:HGNC Symbol;Acc:HGNC:18576]	765.205	2.19371	5.74141e-08	6.52204e-07
CCR4	C-C motif chemokine receptor 4 [Source:HGNC Symbol;Acc:HGNC:1605]	233.696	1.7428	3.57255e-06	3.41946e-05
CCR8	C-C motif chemokine receptor 8 [Source:HGNC Symbol;Acc:HGNC:1609]	45.9778	3.38525	1.37855e-33	6.16379e-32
CCT3	chaperonin containing TCP1 subunit 3 [Source:HGNC Symbol;Acc:HGNC:1616]	26148.4	1.28043	9.42933e-06	8.68831e-05
CD177	CD177 molecule [Source:HGNC Symbol;Acc:HGNC:30072]	221.748	4.14424	1.30894e-28	4.80322e-27
CD19	CD19 molecule [Source:HGNC Symbol;Acc:HGNC:1633]	124.935	2.41261	4.13283e-09	5.16562e-08
CD1A	CD1a molecule [Source:HGNC Symbol;Acc:HGNC:1634]	91.7645	2.9097	6.57853e-14	1.12884e-12
CD200	CD200 molecule [Source:HGNC Symbol;Acc:HGNC:7203]	872.526	-1.34785	0.000106408	0.000886079
CD209	CD209 molecule [Source:HGNC Symbol;Acc:HGNC:1641]	321.603	-2.60094	1.23428e-23	3.54686e-22
CD24	CD24 molecule [Source:HGNC Symbol;Acc:HGNC:1645]	65995.5	1.60779	0.000142871	0.00117302
CD248	CD248 molecule [Source:HGNC Symbol;Acc:HGNC:18219]	3351.89	-1.6761	2.1635e-10	2.96957e-09
CD2BP2-DT	CD2BP2 divergent transcript [Source:HGNC Symbol;Acc:HGNC:53029]	295.065	1.63682	8.82296e-08	9.89311e-07
CD300LG	CD300 molecule like family member g [Source:HGNC Symbol;Acc:HGNC:30455]	578.987	-5.30121	1.52069e-73	2.62194e-71
CD302	CD302 molecule [Source:HGNC Symbol;Acc:HGNC:30843]	610.402	-1.71554	7.36003e-12	1.11142e-10
CD34	CD34 molecule [Source:HGNC Symbol;Acc:HGNC:1662]	5207.39	-2.18875	9.81231e-43	5.98076e-41
CD36	CD36 molecule [Source:HGNC Symbol;Acc:HGNC:1663]	12604.4	-4.2491	5.77446e-59	6.03156e-57
CD3EAP	CD3e molecule associated protein [Source:HGNC Symbol;Acc:HGNC:24219]	483.164	1.19343	0.00621084	0.0411652
CD80	CD80 molecule [Source:HGNC Symbol;Acc:HGNC:1700]	78.6287	2.43999	4.94918e-25	1.51749e-23
CDC14B	cell division cycle 14B [Source:HGNC Symbol;Acc:HGNC:1719]	877.385	-1.86581	1.97664e-21	5.03115e-20
CDC20	cell division cycle 20 [Source:HGNC Symbol;Acc:HGNC:1723]	2338.25	3.73177	1.07006e-84	2.8059e-82
CDC20B	cell division cycle 20B [Source:HGNC Symbol;Acc:HGNC:24222]	322.113	6.51717	4.7967e-49	3.72677e-47
CDC25A	cell division cycle 25A [Source:HGNC Symbol;Acc:HGNC:1725]	494.748	2.34556	1.93964e-27	6.71616e-26
CDC25B	cell division cycle 25B [Source:HGNC Symbol;Acc:HGNC:1726]	3766.8	1.3252	0.00243527	0.0170781
CDC25C	cell division cycle 25C [Source:HGNC Symbol;Acc:HGNC:1727]	349.406	3.5245	1.41766e-100	7.43474e-98
CDC45	cell division cycle 45 [Source:HGNC Symbol;Acc:HGNC:1739]	631.529	3.06474	4.71197e-59	4.96127e-57
CDC6	cell division cycle 6 [Source:HGNC Symbol;Acc:HGNC:1744]	1771.42	3.18155	6.67509e-48	4.92763e-46
CDC7	cell division cycle 7 [Source:HGNC Symbol;Acc:HGNC:1745]	748.174	1.88175	2.91973e-16	5.71527e-15
CDCA2	cell division cycle associated 2 [Source:HGNC Symbol;Acc:HGNC:14623]	580.995	3.15699	1.13989e-52	9.76002e-51
CDCA3	cell division cycle associated 3 [Source:HGNC Symbol;Acc:HGNC:14624]	926.394	3.24558	1.6444e-71	2.63658e-69
CDCA4	cell division cycle associated 4 [Source:HGNC Symbol;Acc:HGNC:14625]	1213.56	1.31028	5.02687e-05	0.000433955
CDCA5	cell division cycle associated 5 [Source:HGNC Symbol;Acc:HGNC:14626]	1670.11	3.2843	6.50479e-77	1.28933e-74
CDCA7	cell division cycle associated 7 [Source:HGNC Symbol;Acc:HGNC:14628]	644.349	1.51878	0.00520274	0.0348785
CDCA8	cell division cycle associated 8 [Source:HGNC Symbol;Acc:HGNC:14629]	1350.35	3.22953	1.38633e-82	3.32363e-80
CDCP2	CUB domain containing protein 2 [Source:HGNC Symbol;Acc:HGNC:27297]	1.9373	-1.61842	0.000326967	0.00257372
CDH11	cadherin 11 [Source:HGNC Symbol;Acc:HGNC:1750]	7997.59	1.63299	7.05413e-08	7.97009e-07
CDH12	cadherin 12 [Source:HGNC Symbol;Acc:HGNC:1751]	31.098	-2.4718	6.0814e-06	5.70794e-05
CDH13	cadherin 13 [Source:HGNC Symbol;Acc:HGNC:1753]	1305.86	-1.44947	5.18434e-07	5.40843e-06
CDH15	cadherin 15 [Source:HGNC Symbol;Acc:HGNC:1754]	22.9242	2.02385	1.81213e-08	2.14841e-07
CDH18	cadherin 18 [Source:HGNC Symbol;Acc:HGNC:1757]	17.5684	2.44582	0.000134409	0.0011072
CDH2	cadherin 2 [Source:HGNC Symbol;Acc:HGNC:1759]	532.146	2.16805	2.34826e-10	3.21265e-09
CDH20	cadherin 20 [Source:HGNC Symbol;Acc:HGNC:1760]	25.013	-3.18176	4.39405e-33	1.93715e-31
CDH23	cadherin related 23 [Source:HGNC Symbol;Acc:HGNC:13733]	479.121	-2.09007	2.87322e-19	6.62947e-18
CDH5	cadherin 5 [Source:HGNC Symbol;Acc:HGNC:1764]	3161.17	-1.6629	2.87784e-13	4.7442e-12
CDH7	cadherin 7 [Source:HGNC Symbol;Acc:HGNC:1766]	86.3782	3.30598	1.13393e-13	1.9196e-12
CDH8	cadherin 8 [Source:HGNC Symbol;Acc:HGNC:1767]	46.992	-1.69289	5.5237e-06	5.20195e-05
CDHR2	cadherin related family member 2 [Source:HGNC Symbol;Acc:HGNC:18231]	35.0694	1.88616	9.20619e-10	1.19952e-08
CDHR4	cadherin related family member 4 [Source:HGNC Symbol;Acc:HGNC:34527]	32.4735	1.9341	0.00106548	0.0078747
CDIPTOSP	CDIP transferase opposite strand pseudogene [Source:HGNC Symbol;Acc:HGNC:48609]	30.8245	2.62483	2.6987e-15	4.99151e-14
CDK1	cyclin dependent kinase 1 [Source:HGNC Symbol;Acc:HGNC:1722]	2706.34	3.37046	5.682e-95	2.16717e-92
CDK5	cyclin dependent kinase 5 [Source:HGNC Symbol;Acc:HGNC:1774]	1158.94	1.42805	1.26675e-08	1.52574e-07
CDK5R1	cyclin dependent kinase 5 regulatory subunit 1 [Source:HGNC Symbol;Acc:HGNC:1775]	355.024	1.34353	0.00105175	0.00777557
CDK5R2	cyclin dependent kinase 5 regulatory subunit 2 [Source:HGNC Symbol;Acc:HGNC:1776]	12.11	4.14938	5.0909e-17	1.0453e-15
CDKN1C	cyclin dependent kinase inhibitor 1C [Source:HGNC Symbol;Acc:HGNC:1786]	1043.16	-2.16347	9.13644e-24	2.63752e-22
CDKN2A	cyclin dependent kinase inhibitor 2A [Source:HGNC Symbol;Acc:HGNC:1787]	1249.47	2.91468	1.24579e-24	3.77381e-23
CDKN2B-AS1	CDKN2B antisense RNA 1 [Source:HGNC Symbol;Acc:HGNC:34341]	56.4744	2.10768	4.03787e-15	7.42478e-14
CDKN2D	cyclin dependent kinase inhibitor 2D [Source:HGNC Symbol;Acc:HGNC:1790]	632.332	1.27587	0.00342551	0.0235538
CDKN3	cyclin dependent kinase inhibitor 3 [Source:HGNC Symbol;Acc:HGNC:1791]	596.574	3.09262	1.91923e-77	3.89618e-75
CDNF	cerebral dopamine neurotrophic factor [Source:HGNC Symbol;Acc:HGNC:24913]	122.675	-1.31354	0.000997513	0.00740501
CDO1	cysteine dioxygenase type 1 [Source:HGNC Symbol;Acc:HGNC:1795]	485.879	-3.76342	2.76681e-62	3.2699e-60
CDSN	corneodesmosin [Source:HGNC Symbol;Acc:HGNC:1802]	31.4604	2.606	1.5204e-08	1.81819e-07
CDT1	chromatin licensing and DNA replication factor 1 [Source:HGNC Symbol;Acc:HGNC:24576]	1002.24	2.59355	4.09115e-35	1.95792e-33
CEACAM5	CEA cell adhesion molecule 5 [Source:HGNC Symbol;Acc:HGNC:1817]	2497.89	5.23699	7.09173e-42	4.21038e-40
CEACAM6	CEA cell adhesion molecule 6 [Source:HGNC Symbol;Acc:HGNC:1818]	10055.6	4.61721	5.38671e-39	2.93506e-37
CEACAM7	CEA cell adhesion molecule 7 [Source:HGNC Symbol;Acc:HGNC:1819]	51.6603	1.87261	0.0004999	0.00385303
CEBPA	CCAAT enhancer binding protein alpha [Source:HGNC Symbol;Acc:HGNC:1833]	1273.65	-2.12754	1.41328e-22	3.7928e-21
CEL	carboxyl ester lipase [Source:HGNC Symbol;Acc:HGNC:1848]	96.5263	1.64993	0.000666087	0.00504435
CELF2	CUGBP Elav-like family member 2 [Source:HGNC Symbol;Acc:HGNC:2550]	2347.6	-1.87406	1.94585e-14	3.44951e-13
CELF3	CUGBP Elav-like family member 3 [Source:HGNC Symbol;Acc:HGNC:11967]	33.5526	4.32773	2.61867e-29	9.83877e-28
CELSR1	cadherin EGF LAG seven-pass G-type receptor 1 [Source:HGNC Symbol;Acc:HGNC:1850]	13616.2	1.40293	0.00214026	0.0151851
CELSR3	cadherin EGF LAG seven-pass G-type receptor 3 [Source:HGNC Symbol;Acc:HGNC:3230]	896.936	2.50714	1.27063e-21	3.26718e-20
CEMIP	cell migration inducing hyaluronidase 1 [Source:HGNC Symbol;Acc:HGNC:29213]	1252.1	3.33356	1.31237e-45	9.05107e-44
CEND1	cell cycle exit and neuronal differentiation 1 [Source:HGNC Symbol;Acc:HGNC:24153]	13.7351	1.84908	1.59519e-07	1.75352e-06
CENPA	centromere protein A [Source:HGNC Symbol;Acc:HGNC:1851]	447.122	3.5042	3.52039e-74	6.19713e-72
CENPE	centromere protein E [Source:HGNC Symbol;Acc:HGNC:1856]	1191	2.82247	8.98246e-56	8.46874e-54
CENPF	centromere protein F [Source:HGNC Symbol;Acc:HGNC:1857]	6731.59	3.42167	4.96278e-89	1.54232e-86
CENPI	centromere protein I [Source:HGNC Symbol;Acc:HGNC:3968]	370.129	2.39453	4.55207e-38	2.4124e-36
CENPK	centromere protein K [Source:HGNC Symbol;Acc:HGNC:29479]	327.798	1.94272	1.73391e-20	4.24588e-19
CENPL	centromere protein L [Source:HGNC Symbol;Acc:HGNC:17879]	671.474	1.47867	5.05873e-10	6.7592e-09
CENPM	centromere protein M [Source:HGNC Symbol;Acc:HGNC:18352]	513.325	2.90032	6.50328e-57	6.24836e-55
CENPN	centromere protein N [Source:HGNC Symbol;Acc:HGNC:30873]	620.561	1.56751	9.96404e-09	1.21171e-07
CENPO	centromere protein O [Source:HGNC Symbol;Acc:HGNC:28152]	811.004	1.39058	1.90939e-07	2.08074e-06
CENPU	centromere protein U [Source:HGNC Symbol;Acc:HGNC:21348]	1462.41	2.51066	7.05569e-48	5.19336e-46
CENPW	centromere protein W [Source:HGNC Symbol;Acc:HGNC:21488]	683.826	1.87523	9.50715e-10	1.23745e-08
CENPX	centromere protein X [Source:HGNC Symbol;Acc:HGNC:11422]	2510.77	1.48792	1.56285e-06	1.5587e-05
CEP112	centrosomal protein 112 [Source:HGNC Symbol;Acc:HGNC:28514]	450.743	-1.75013	1.25143e-17	2.65842e-16
CEP55	centrosomal protein 55 [Source:HGNC Symbol;Acc:HGNC:1161]	1397.3	3.66815	1.32098e-101	7.38955e-99
CEP68	centrosomal protein 68 [Source:HGNC Symbol;Acc:HGNC:29076]	2369.93	-1.2448	3.73775e-06	3.56944e-05
CERS2	ceramide synthase 2 [Source:HGNC Symbol;Acc:HGNC:14076]	19250.6	1.30404	9.247e-05	0.000776952
CERS6-AS1	CERS6 antisense RNA 1 [Source:HGNC Symbol;Acc:HGNC:44485]	7.16502	1.67942	0.000112059	0.000930365
CES1	carboxylesterase 1 [Source:HGNC Symbol;Acc:HGNC:1863]	1456.25	-3.63355	1.88085e-39	1.04058e-37
CETP	cholesteryl ester transfer protein [Source:HGNC Symbol;Acc:HGNC:1869]	123.31	-2.2597	3.56988e-23	1.00971e-21
CFAP157	cilia and flagella associated protein 157 [Source:HGNC Symbol;Acc:HGNC:27843]	256.108	1.29735	0.00270261	0.0188196
CFAP45	cilia and flagella associated protein 45 [Source:HGNC Symbol;Acc:HGNC:17229]	360.06	2.54157	7.49849e-26	2.39847e-24
CFAP47	cilia and flagella associated protein 47 [Source:HGNC Symbol;Acc:HGNC:26708]	59.9266	3.19009	2.58093e-21	6.54937e-20
CFAP61	cilia and flagella associated protein 61 [Source:HGNC Symbol;Acc:HGNC:15872]	113.155	1.47577	0.00407462	0.0277667
CFAP65	cilia and flagella associated protein 65 [Source:HGNC Symbol;Acc:HGNC:25325]	51.881	1.81181	0.000652696	0.00495038
CFAP99	cilia and flagella associated protein 99 [Source:HGNC Symbol;Acc:HGNC:51180]	42.497	1.73569	2.00095e-05	0.000179316
CFB	complement factor B [Source:HGNC Symbol;Acc:HGNC:1037]	3554.68	2.47296	2.89589e-17	6.03462e-16
CFD	complement factor D [Source:HGNC Symbol;Acc:HGNC:2771]	3205.22	-3.34291	1.17016e-33	5.25068e-32
CFH	complement factor H [Source:HGNC Symbol;Acc:HGNC:4883]	3393.76	-1.42443	7.22989e-05	0.00061465
CFHR4	complement factor H related 4 [Source:HGNC Symbol;Acc:HGNC:16979]	3.53574	3.74665	1.05368e-05	9.65576e-05
CFI	complement factor I [Source:HGNC Symbol;Acc:HGNC:5394]	1167.35	-1.321	0.00631562	0.0417827
CFL2	cofilin 2 [Source:HGNC Symbol;Acc:HGNC:1875]	1325.08	-2.31743	1.64674e-55	1.54102e-53
CGA	glycoprotein hormones alpha polypeptide [Source:HGNC Symbol;Acc:HGNC:1885]	505.022	7.90672	1.35794e-57	1.34053e-55
CGB7	chorionic gonadotropin subunit beta 7 [Source:HGNC Symbol;Acc:HGNC:16451]	7.49994	-1.60793	0.000215253	0.00173062
CHAC1	ChaC glutathione specific gamma-glutamylcyclotransferase 1 [Source:HGNC Symbol;Acc:HGNC:28680]	187.196	1.5747	0.000233968	0.0018733
CHAF1B	chromatin assembly factor 1 subunit B [Source:HGNC Symbol;Acc:HGNC:1911]	1313.41	1.46035	2.63034e-07	2.83934e-06
CHEK1	checkpoint kinase 1 [Source:HGNC Symbol;Acc:HGNC:1925]	1044.64	1.68419	4.05646e-12	6.21127e-11
CHGA	chromogranin A [Source:HGNC Symbol;Acc:HGNC:1929]	121.508	2.83825	1.19237e-07	1.32243e-06
CHGB	chromogranin B [Source:HGNC Symbol;Acc:HGNC:1930]	215.999	1.96806	0.00424646	0.0288596
CHL1	cell adhesion molecule L1 like [Source:HGNC Symbol;Acc:HGNC:1939]	845.018	-3.13059	2.66036e-32	1.12364e-30
CHL1-AS1	CHL1 antisense RNA 1 [Source:HGNC Symbol;Acc:HGNC:40148]	1.91199	-2.63239	3.84812e-08	4.44148e-07
CHL1-AS2	CHL1 antisense RNA 2 [Source:HGNC Symbol;Acc:HGNC:40147]	6.39802	-3.38648	2.35115e-28	8.4793e-27
CHPF	chondroitin polymerizing factor [Source:HGNC Symbol;Acc:HGNC:24291]	8008.17	1.41859	2.18298e-06	2.14155e-05
CHRDL1	chordin like 1 [Source:HGNC Symbol;Acc:HGNC:29861]	2616.55	-4.64262	1.24902e-74	2.24582e-72
CHRNA1	cholinergic receptor nicotinic alpha 1 subunit [Source:HGNC Symbol;Acc:HGNC:1955]	88.7496	2.00387	2.33458e-09	2.95504e-08
CHRNA4	cholinergic receptor nicotinic alpha 4 subunit [Source:HGNC Symbol;Acc:HGNC:1958]	11.9462	2.52941	7.46063e-05	0.000633198
CHRNA6	cholinergic receptor nicotinic alpha 6 subunit [Source:HGNC Symbol;Acc:HGNC:15963]	50.5688	3.8873	2.44351e-51	1.99063e-49
CHRNA9	cholinergic receptor nicotinic alpha 9 subunit [Source:HGNC Symbol;Acc:HGNC:14079]	115.769	6.07845	4.44514e-48	3.31058e-46
CHRNB3	cholinergic receptor nicotinic beta 3 subunit [Source:HGNC Symbol;Acc:HGNC:1963]	1.20589	2.29685	0.00651985	0.0430095
CHRNB4	cholinergic receptor nicotinic beta 4 subunit [Source:HGNC Symbol;Acc:HGNC:1964]	20.111	1.78689	0.000899308	0.00670168
CHST1	carbohydrate sulfotransferase 1 [Source:HGNC Symbol;Acc:HGNC:1969]	1184.04	2.03113	1.32253e-08	1.58609e-07
CHST11	carbohydrate sulfotransferase 11 [Source:HGNC Symbol;Acc:HGNC:17422]	1887.85	1.30665	0.000882494	0.00658223
CHST6	carbohydrate sulfotransferase 6 [Source:HGNC Symbol;Acc:HGNC:6938]	204.592	2.43661	3.93188e-17	8.13288e-16
CHST7	carbohydrate sulfotransferase 7 [Source:HGNC Symbol;Acc:HGNC:13817]	188.927	-1.21504	0.00505348	0.0339049
CHST8	carbohydrate sulfotransferase 8 [Source:HGNC Symbol;Acc:HGNC:15993]	673.127	1.77211	0.0023789	0.0167368
CHST9	carbohydrate sulfotransferase 9 [Source:HGNC Symbol;Acc:HGNC:19898]	261.406	-2.43289	1.21937e-09	1.57573e-08
CHTF18	chromosome transmission fidelity factor 18 [Source:HGNC Symbol;Acc:HGNC:18435]	1300.67	1.76402	7.8447e-12	1.18107e-10
CIB3	calcium and integrin binding family member 3 [Source:HGNC Symbol;Acc:HGNC:24580]	35.1967	2.83822	1.44216e-18	3.22126e-17
CIDEA	cell death inducing DFFA like effector a [Source:HGNC Symbol;Acc:HGNC:1976]	551.31	-5.44246	1.53129e-57	1.50575e-55
CIDEC	cell death inducing DFFA like effector c [Source:HGNC Symbol;Acc:HGNC:24229]	1992.13	-5.69974	1.12249e-68	1.66214e-66
CILP2	cartilage intermediate layer protein 2 [Source:HGNC Symbol;Acc:HGNC:24213]	961.071	3.35143	4.01261e-58	3.99247e-56
CIP2A	cellular inhibitor of PP2A [Source:HGNC Symbol;Acc:HGNC:29302]	690.598	2.03229	1.28826e-21	3.30911e-20
CIT	citron rho-interacting serine/threonine kinase [Source:HGNC Symbol;Acc:HGNC:1985]	1372.77	2.12357	2.19516e-31	9.00862e-30
CITED1	Cbp/p300 interacting transactivator with Glu/Asp rich carboxy-terminal domain 1 [Source:HGNC Symbol;Acc:HGNC:1986]	365.416	-1.99938	5.28672e-05	0.000455919
CKAP2	cytoskeleton associated protein 2 [Source:HGNC Symbol;Acc:HGNC:1990]	2198.69	1.50239	1.1146e-09	1.4433e-08
CKAP2L	cytoskeleton associated protein 2 like [Source:HGNC Symbol;Acc:HGNC:26877]	711.151	3.58836	1.14069e-102	6.83682e-100
CKMT1A	creatine kinase mitochondrial 1A [Source:HGNC Symbol;Acc:HGNC:31736]	256.828	1.70994	0.000131167	0.00108187
CKMT1B	creatine kinase mitochondrial 1B [Source:HGNC Symbol;Acc:HGNC:1995]	294.422	1.64385	0.000770545	0.00577978
CKMT2	creatine kinase mitochondrial 2 [Source:HGNC Symbol;Acc:HGNC:1996]	138.853	-2.32363	1.67928e-21	4.28728e-20
CKS2	CDC28 protein kinase regulatory subunit 2 [Source:HGNC Symbol;Acc:HGNC:2000]	1937.25	2.74637	8.78645e-65	1.12275e-62
CLCA4	chloride channel accessory 4 [Source:HGNC Symbol;Acc:HGNC:2018]	43.6194	-3.79538	8.0137e-27	2.68256e-25
CLCA4-AS1	CLCA4 antisense RNA 1 [Source:NCBI gene (formerly Entrezgene);Acc:105378828]	46.2884	-1.45375	2.68918e-09	3.39151e-08
CLCN2	chloride voltage-gated channel 2 [Source:HGNC Symbol;Acc:HGNC:2020]	600.303	1.35938	1.78518e-05	0.000161012
CLDN11	claudin 11 [Source:HGNC Symbol;Acc:HGNC:8514]	712.635	-2.71944	4.25675e-30	1.65619e-28
CLDN14	claudin 14 [Source:HGNC Symbol;Acc:HGNC:2035]	39.5633	1.7868	2.42653e-06	2.37031e-05
CLDN19	claudin 19 [Source:HGNC Symbol;Acc:HGNC:2040]	90.8358	-3.95668	5.14908e-31	2.07319e-29
CLDN25	claudin 25 [Source:HGNC Symbol;Acc:HGNC:37218]	6.20981	3.70745	2.11761e-13	3.52791e-12
CLDN3	claudin 3 [Source:HGNC Symbol;Acc:HGNC:2045]	4925.46	1.43249	0.00478033	0.0322269
CLDN5	claudin 5 [Source:HGNC Symbol;Acc:HGNC:2047]	922.705	-2.9839	1.04164e-40	5.94585e-39
CLDN6	claudin 6 [Source:HGNC Symbol;Acc:HGNC:2048]	46.9508	4.10296	5.22938e-26	1.68122e-24
CLDN8	claudin 8 [Source:HGNC Symbol;Acc:HGNC:2050]	875.149	-2.08072	1.39277e-06	1.3957e-05
CLDN9	claudin 9 [Source:HGNC Symbol;Acc:HGNC:2051]	92.0684	2.79515	1.2503e-19	2.91695e-18
CLEC14A	C-type lectin domain containing 14A [Source:HGNC Symbol;Acc:HGNC:19832]	1323.85	-1.44375	1.43536e-06	1.43668e-05
CLEC1A	C-type lectin domain family 1 member A [Source:HGNC Symbol;Acc:HGNC:24355]	186.97	-1.75768	2.07302e-15	3.86549e-14
CLEC3A	C-type lectin domain family 3 member A [Source:HGNC Symbol;Acc:HGNC:2052]	10728.2	5.78821	1.7134e-20	4.19975e-19
CLEC3B	C-type lectin domain family 3 member B [Source:HGNC Symbol;Acc:HGNC:11891]	853.776	-4.05299	9.62378e-108	7.3412e-105
CLEC4G	C-type lectin domain family 4 member G [Source:HGNC Symbol;Acc:HGNC:24591]	16.4391	-3.61615	2.2936e-27	7.90914e-26
CLEC4M	C-type lectin domain family 4 member M [Source:HGNC Symbol;Acc:HGNC:13523]	3.18539	-2.03348	0.000101292	0.000846276
CLEC5A	C-type lectin domain containing 5A [Source:HGNC Symbol;Acc:HGNC:2054]	382.469	3.35172	9.06244e-54	8.0327e-52
CLEC6A	C-type lectin domain containing 6A [Source:HGNC Symbol;Acc:HGNC:14556]	8.44785	3.13363	4.0817e-12	6.24232e-11
CLEC7A	C-type lectin domain containing 7A [Source:HGNC Symbol;Acc:HGNC:14558]	782.437	1.51455	0.000312487	0.00246359
CLGN	calmegin [Source:HGNC Symbol;Acc:HGNC:2060]	1169.82	2.48403	8.54964e-14	1.46011e-12
CLIC2	chloride intracellular channel 2 [Source:HGNC Symbol;Acc:HGNC:2063]	841.621	-1.30502	0.00166094	0.0119802
CLIC3	chloride intracellular channel 3 [Source:HGNC Symbol;Acc:HGNC:2064]	317.05	1.89587	4.55635e-07	4.78703e-06
CLIC5	chloride intracellular channel 5 [Source:HGNC Symbol;Acc:HGNC:13517]	532.928	-2.80641	1.86047e-48	1.40741e-46
CLIC6	chloride intracellular channel 6 [Source:HGNC Symbol;Acc:HGNC:2065]	5300.38	1.98379	0.000286219	0.00227072
CLIP4	CAP-Gly domain containing linker protein family member 4 [Source:HGNC Symbol;Acc:HGNC:26108]	1225.1	-1.69429	1.4113e-07	1.55546e-06
CLLU1OS	NA	8.97652	2.32713	2.29941e-05	0.000205186
CLMP	CXADR like membrane protein [Source:HGNC Symbol;Acc:HGNC:24039]	2582.99	-2.31815	2.38952e-32	1.01607e-30
CLPS	colipase [Source:HGNC Symbol;Acc:HGNC:2085]	24.1264	3.01885	5.64188e-15	1.03139e-13
CLPSL1	colipase like 1 [Source:HGNC Symbol;Acc:HGNC:21251]	153.721	2.91117	6.95573e-17	1.41664e-15
CLPSL2	colipase like 2 [Source:HGNC Symbol;Acc:HGNC:21250]	87.6893	3.24109	1.2488e-27	4.36007e-26
CLRN1	clarin 1 [Source:HGNC Symbol;Acc:HGNC:12605]	2.57896	2.26158	0.00034664	0.00272092
CLSPN	claspin [Source:HGNC Symbol;Acc:HGNC:19715]	466.239	3.11094	5.99588e-60	6.59102e-58
CMA1	chymase 1 [Source:HGNC Symbol;Acc:HGNC:2097]	59.7436	-3.18428	1.97553e-25	6.14711e-24
CMPK2	cytidine/uridine monophosphate kinase 2 [Source:HGNC Symbol;Acc:HGNC:27015]	1104.27	1.52848	0.000152657	0.00125011
CNGA2	cyclic nucleotide gated channel subunit alpha 2 [Source:HGNC Symbol;Acc:HGNC:2149]	12.1332	4.71429	4.01753e-15	7.39278e-14
CNIH2	cornichon family AMPA receptor auxiliary protein 2 [Source:HGNC Symbol;Acc:HGNC:28744]	288.611	3.46296	4.73008e-59	4.96127e-57
CNKSR2	connector enhancer of kinase suppressor of Ras 2 [Source:HGNC Symbol;Acc:HGNC:19701]	102.841	-2.12378	3.97846e-11	5.72939e-10
CNN1	calponin 1 [Source:HGNC Symbol;Acc:HGNC:2155]	2336.03	-3.42633	3.74835e-55	3.46902e-53
CNRIP1	cannabinoid receptor interacting protein 1 [Source:HGNC Symbol;Acc:HGNC:24546]	601.428	-1.82777	3.97549e-20	9.52189e-19
CNTD2	NA	437.42	2.83991	9.79587e-23	2.67163e-21
CNTFR	ciliary neurotrophic factor receptor [Source:HGNC Symbol;Acc:HGNC:2170]	515.861	-2.47071	2.0095e-10	2.76573e-09
CNTFR-AS1	CNTFR antisense RNA 1 [Source:HGNC Symbol;Acc:HGNC:48712]	4.16513	-2.75275	4.38539e-08	5.0431e-07
CNTN5	contactin 5 [Source:HGNC Symbol;Acc:HGNC:2175]	22.1803	2.43532	1.48148e-05	0.000134536
CNTN6	contactin 6 [Source:HGNC Symbol;Acc:HGNC:2176]	21.2093	-1.57611	0.00612128	0.0406313
CNTNAP2	contactin associated protein 2 [Source:HGNC Symbol;Acc:HGNC:13830]	2236.42	4.16875	3.67293e-39	2.00997e-37
CNTNAP3	contactin associated protein family member 3 [Source:HGNC Symbol;Acc:HGNC:13834]	115.133	-2.37453	1.96146e-12	3.07255e-11
CNTNAP3B	contactin associated protein family member 3B [Source:HGNC Symbol;Acc:HGNC:32035]	56.9223	-2.92246	4.47786e-25	1.37633e-23
COA6	cytochrome c oxidase assembly factor 6 [Source:HGNC Symbol;Acc:HGNC:18025]	1373.14	1.28803	0.000306357	0.00242057
COBLL1	cordon-bleu WH2 repeat protein like 1 [Source:HGNC Symbol;Acc:HGNC:23571]	2783.86	-1.27655	0.00702188	0.0461158
COL10A1	collagen type X alpha 1 chain [Source:HGNC Symbol;Acc:HGNC:2185]	8813.44	7.16983	1.01964e-283	2.56674e-279
COL11A1	collagen type XI alpha 1 chain [Source:HGNC Symbol;Acc:HGNC:2186]	12129.9	6.30921	2.18704e-163	1.10109e-159
COL12A1	collagen type XII alpha 1 chain [Source:HGNC Symbol;Acc:HGNC:2188]	34535.7	1.63546	3.028e-06	2.91934e-05
COL14A1	collagen type XIV alpha 1 chain [Source:HGNC Symbol;Acc:HGNC:2191]	7807.47	-1.96229	3.36359e-10	4.54491e-09
COL17A1	collagen type XVII alpha 1 chain [Source:HGNC Symbol;Acc:HGNC:2194]	3866.42	-3.13261	3.63648e-21	9.19087e-20
COL1A1	collagen type I alpha 1 chain [Source:HGNC Symbol;Acc:HGNC:2197]	395777	2.33098	5.86013e-22	1.53185e-20
COL1A2	collagen type I alpha 2 chain [Source:HGNC Symbol;Acc:HGNC:2198]	286466	1.62798	3.2283e-06	3.10531e-05
COL20A1	collagen type XX alpha 1 chain [Source:HGNC Symbol;Acc:HGNC:14670]	5.73783	1.74624	0.0071829	0.0470915
COL22A1	collagen type XXII alpha 1 chain [Source:HGNC Symbol;Acc:HGNC:22989]	507.956	3.28008	4.84619e-28	1.72169e-26
COL24A1	collagen type XXIV alpha 1 chain [Source:HGNC Symbol;Acc:HGNC:20821]	175.621	1.53197	1.61912e-06	1.61227e-05
COL25A1	collagen type XXV alpha 1 chain [Source:HGNC Symbol;Acc:HGNC:18603]	66.6987	-2.71603	1.40075e-24	4.23811e-23
COL25A1-DT	COL25A1 divergent transcript [Source:HGNC Symbol;Acc:HGNC:32963]	1.29659	-1.56247	0.00598137	0.0397595
COL2A1	collagen type II alpha 1 chain [Source:HGNC Symbol;Acc:HGNC:2200]	3814.45	3.90738	2.94277e-18	6.45845e-17
COL3A1	collagen type III alpha 1 chain [Source:HGNC Symbol;Acc:HGNC:2201]	260708	1.49531	0.000311927	0.00246072
COL4A2-AS1	COL4A2 antisense RNA 1 [Source:HGNC Symbol;Acc:HGNC:40156]	4.02405	-1.82568	2.50605e-07	2.7075e-06
COL5A1	collagen type V alpha 1 chain [Source:HGNC Symbol;Acc:HGNC:2209]	28592.5	2.00403	1.23207e-15	2.32845e-14
COL5A2	collagen type V alpha 2 chain [Source:HGNC Symbol;Acc:HGNC:2210]	30430.7	1.91407	8.00437e-13	1.28668e-11
COL6A4P1	collagen type VI alpha 4 pseudogene 1 [Source:HGNC Symbol;Acc:HGNC:33484]	7.12565	2.52924	1.09431e-07	1.21728e-06
COL6A5	collagen type VI alpha 5 chain [Source:HGNC Symbol;Acc:HGNC:26674]	15.7894	3.17348	9.05672e-15	1.63665e-13
COL6A6	collagen type VI alpha 6 chain [Source:HGNC Symbol;Acc:HGNC:27023]	300.258	-3.34569	2.13033e-38	1.14587e-36
COL9A1	collagen type IX alpha 1 chain [Source:HGNC Symbol;Acc:HGNC:2217]	35.3459	1.82761	0.00618525	0.0410172
COL9A3	collagen type IX alpha 3 chain [Source:HGNC Symbol;Acc:HGNC:2219]	687.422	2.11559	1.36589e-06	1.37041e-05
COMMD3-BMI1	COMMD3-BMI1 readthrough [Source:HGNC Symbol;Acc:HGNC:48326]	4.77772	1.87076	0.00224111	0.015847
COMP	cartilage oligomeric matrix protein [Source:HGNC Symbol;Acc:HGNC:2227]	7933.7	4.75853	1.3558e-95	5.50478e-93
COMTD1	catechol-O-methyltransferase domain containing 1 [Source:HGNC Symbol;Acc:HGNC:26309]	610.795	1.73283	4.08271e-08	4.70147e-07
COPDA1	chronic obstructive pulmonary disease associated lncRNA 1 [Source:HGNC Symbol;Acc:HGNC:53171]	46.8956	4.02602	3.89162e-26	1.26405e-24
COQ8A	coenzyme Q8A [Source:HGNC Symbol;Acc:HGNC:16812]	4051.28	-1.30068	0.000744825	0.00559686
CORIN	corin serine peptidase [Source:HGNC Symbol;Acc:HGNC:19012]	391.499	1.93442	1.23082e-08	1.48317e-07
CORO2A	coronin 2A [Source:HGNC Symbol;Acc:HGNC:2255]	3227.38	1.35857	0.000469883	0.00363391
CORO2B	coronin 2B [Source:HGNC Symbol;Acc:HGNC:2256]	288.049	-2.48756	1.35618e-41	7.99509e-40
COX6A2	cytochrome c oxidase subunit 6A2 [Source:HGNC Symbol;Acc:HGNC:2279]	6.0274	2.33594	4.67334e-06	4.42929e-05
COX6C	cytochrome c oxidase subunit 6C [Source:HGNC Symbol;Acc:HGNC:2285]	32611.7	2.76636	3.6989e-28	1.32074e-26
COX7A1	cytochrome c oxidase subunit 7A1 [Source:HGNC Symbol;Acc:HGNC:2287]	609.981	-2.73121	3.20247e-33	1.4168e-31
COX7B2	cytochrome c oxidase subunit 7B2 [Source:HGNC Symbol;Acc:HGNC:24381]	7.19217	5.59231	4.87374e-07	5.10132e-06
CPA1	carboxypeptidase A1 [Source:HGNC Symbol;Acc:HGNC:2296]	19.3612	-4.76944	1.10988e-61	1.29949e-59
CPA2	carboxypeptidase A2 [Source:HGNC Symbol;Acc:HGNC:2297]	8.54993	-2.1747	6.61193e-07	6.8326e-06
CPA6	carboxypeptidase A6 [Source:HGNC Symbol;Acc:HGNC:17245]	149.489	2.82823	3.77776e-10	5.08815e-09
CPB1	carboxypeptidase B1 [Source:HGNC Symbol;Acc:HGNC:2299]	38672.2	4.42306	1.04082e-17	2.22039e-16
CPEB1	cytoplasmic polyadenylation element binding protein 1 [Source:HGNC Symbol;Acc:HGNC:21744]	118.678	-1.60141	8.3804e-06	7.76159e-05
CPED1	cadherin like and PC-esterase domain containing 1 [Source:HGNC Symbol;Acc:HGNC:26159]	1095.2	-2.85039	9.58164e-38	4.99376e-36
CPLX2	complexin 2 [Source:HGNC Symbol;Acc:HGNC:2310]	91.6458	5.94088	3.60728e-23	1.01915e-21
CPM	carboxypeptidase M [Source:HGNC Symbol;Acc:HGNC:2311]	2331.37	-1.92985	8.93815e-14	1.52336e-12
CPNE7	copine 7 [Source:HGNC Symbol;Acc:HGNC:2320]	588.18	2.46229	2.52364e-15	4.67802e-14
CPXM2	carboxypeptidase X M14 family member 2 [Source:HGNC Symbol;Acc:HGNC:26977]	2108.87	-1.42971	0.000616292	0.00469124
CR1L	complement C3b/C4b receptor 1 like [Source:HGNC Symbol;Acc:HGNC:2335]	10.9855	1.63498	0.00183202	0.0131351
CRABP2	cellular retinoic acid binding protein 2 [Source:HGNC Symbol;Acc:HGNC:2339]	32105	2.12306	8.76517e-13	1.40539e-11
CRACD	capping protein inhibiting regulator of actin dynamics [Source:HGNC Symbol;Acc:HGNC:29219]	384.839	2.63661	8.28312e-24	2.4022e-22
CRAT37	cervical cancer-associated transcript 37 [Source:NCBI gene (formerly Entrezgene);Acc:101926928]	9.5161	2.07749	0.000467587	0.00361726
CRB2	crumbs cell polarity complex component 2 [Source:HGNC Symbol;Acc:HGNC:18688]	55.5394	-2.27825	9.01953e-17	1.82662e-15
CRB3	crumbs cell polarity complex component 3 [Source:HGNC Symbol;Acc:HGNC:20237]	884.477	1.51137	8.46952e-10	1.11043e-08
CRCT1	cysteine rich C-terminal 1 [Source:HGNC Symbol;Acc:HGNC:29875]	2.7077	3.79053	0.000163616	0.00133594
CREB3L1	cAMP responsive element binding protein 3 like 1 [Source:HGNC Symbol;Acc:HGNC:18856]	4308.49	2.22366	2.1073e-17	4.42797e-16
CREB3L4	cAMP responsive element binding protein 3 like 4 [Source:HGNC Symbol;Acc:HGNC:18854]	7511.66	1.51322	2.01357e-06	1.98542e-05
CREB5	cAMP responsive element binding protein 5 [Source:HGNC Symbol;Acc:HGNC:16844]	521.103	-2.08672	6.81958e-18	1.47356e-16
CRHBP	corticotropin releasing hormone binding protein [Source:HGNC Symbol;Acc:HGNC:2356]	62.6673	-4.1117	1.5077e-115	1.45974e-112
CRHR2	corticotropin releasing hormone receptor 2 [Source:HGNC Symbol;Acc:HGNC:2358]	17.3446	-1.79089	1.77008e-08	2.09982e-07
CRIM1	cysteine rich transmembrane BMP regulator 1 [Source:HGNC Symbol;Acc:HGNC:2359]	8589.22	-1.73472	5.83221e-13	9.45968e-12
CRIP1	cysteine rich protein 1 [Source:HGNC Symbol;Acc:HGNC:2360]	500.231	1.4186	0.00393905	0.0268939
CRISP1	cysteine rich secretory protein 1 [Source:HGNC Symbol;Acc:HGNC:304]	3.00878	2.55161	0.000165183	0.00134717
CRISP3	cysteine rich secretory protein 3 [Source:HGNC Symbol;Acc:HGNC:16904]	1116.93	3.88211	4.00453e-18	8.75813e-17
CROCC2	ciliary rootlet coiled-coil rootletin family member 2 [Source:HGNC Symbol;Acc:HGNC:51677]	24.5783	2.05153	0.000274603	0.002182
CRY2	cryptochrome circadian regulator 2 [Source:HGNC Symbol;Acc:HGNC:2385]	3246.99	-1.29868	8.35256e-06	7.73865e-05
CRYAB	crystallin alpha B [Source:HGNC Symbol;Acc:HGNC:2389]	7441.22	-2.5521	2.82463e-13	4.65952e-12
CRYBA2	crystallin beta A2 [Source:HGNC Symbol;Acc:HGNC:2395]	6.99583	3.89535	5.44501e-16	1.04552e-14
CRYBG2	crystallin beta-gamma domain containing 2 [Source:HGNC Symbol;Acc:HGNC:17295]	179.28	3.15531	3.09396e-41	1.80288e-39
CRYBG3	crystallin beta-gamma domain containing 3 [Source:HGNC Symbol;Acc:HGNC:34427]	1201.95	-1.86308	1.76589e-09	2.25419e-08
CSAG1	chondrosarcoma associated gene 1 [Source:HGNC Symbol;Acc:HGNC:24294]	53.8021	9.46565	4.12793e-69	6.2223e-67
CSAG2	CSAG family member 2 [Source:HGNC Symbol;Acc:HGNC:16847]	7.65943	5.20699	3.53006e-16	6.88321e-15
CSAG3	CSAG family member 3 [Source:HGNC Symbol;Acc:HGNC:26237]	14.1931	6.04429	2.75461e-25	8.51866e-24
CSAG4	CSAG family member 4 (pseudogene) [Source:HGNC Symbol;Acc:HGNC:20923]	2.10196	3.93952	0.000530329	0.00407508
CSF3	colony stimulating factor 3 [Source:HGNC Symbol;Acc:HGNC:2438]	27.6008	-4.08911	7.39054e-21	1.83473e-19
CSMD2	CUB and Sushi multiple domains 2 [Source:HGNC Symbol;Acc:HGNC:19290]	219.428	2.25547	6.45319e-17	1.31749e-15
CSMD3	CUB and Sushi multiple domains 3 [Source:HGNC Symbol;Acc:HGNC:19291]	48.108	4.05542	1.08831e-12	1.73612e-11
CSN1S1	casein alpha s1 [Source:HGNC Symbol;Acc:HGNC:2445]	69.2906	-6.16416	1.34273e-32	5.77789e-31
CSN2	casein beta [Source:HGNC Symbol;Acc:HGNC:2447]	17.7217	-4.9289	1.93022e-08	2.28549e-07
CSRNP1	cysteine and serine rich nuclear protein 1 [Source:HGNC Symbol;Acc:HGNC:14300]	3048.87	-2.11649	9.38694e-34	4.24233e-32
CSRNP3	cysteine and serine rich nuclear protein 3 [Source:HGNC Symbol;Acc:HGNC:30729]	254.184	-2.5473	7.44334e-25	2.27392e-23
CSRP1	cysteine and glycine rich protein 1 [Source:HGNC Symbol;Acc:HGNC:2469]	21028.6	-1.39079	3.38153e-06	3.24032e-05
CST1	cystatin SN [Source:HGNC Symbol;Acc:HGNC:2473]	757.772	6.8584	7.70471e-102	4.40797e-99
CST2	cystatin SA [Source:HGNC Symbol;Acc:HGNC:2474]	184.799	5.01553	1.36981e-63	1.68206e-61
CST4	cystatin S [Source:HGNC Symbol;Acc:HGNC:2476]	316.087	8.06909	2.36798e-76	4.58532e-74
CST5	cystatin D [Source:HGNC Symbol;Acc:HGNC:2477]	176.363	6.59325	7.64104e-35	3.60202e-33
CST6	cystatin E/M [Source:HGNC Symbol;Acc:HGNC:2478]	240.318	2.69234	2.91859e-16	5.71527e-15
CST9	cystatin 9 [Source:HGNC Symbol;Acc:HGNC:13261]	701.948	2.82457	1.57949e-05	0.000142869
CST9L	cystatin 9 like [Source:HGNC Symbol;Acc:HGNC:16233]	20.1233	2.81588	2.84321e-05	0.000251219
CSTL1	cystatin like 1 [Source:HGNC Symbol;Acc:HGNC:15958]	4.93855	3.25817	2.33487e-09	2.95504e-08
CT83	cancer/testis antigen 83 [Source:HGNC Symbol;Acc:HGNC:33494]	78.889	4.96566	9.64986e-08	1.07963e-06
CTD-3080P12.3	uncharacterized LOC101928857 [Source:NCBI gene (formerly Entrezgene);Acc:101928857]	2.0593	-1.90885	0.000261945	0.00208669
CTHRC1	collagen triple helix repeat containing 1 [Source:HGNC Symbol;Acc:HGNC:18831]	5467.11	2.55143	5.09461e-43	3.17442e-41
CTNNA2	catenin alpha 2 [Source:HGNC Symbol;Acc:HGNC:2510]	28.2856	2.53637	9.41051e-07	9.61543e-06
CTPS1	CTP synthase 1 [Source:HGNC Symbol;Acc:HGNC:2519]	2204.33	1.46561	4.61233e-07	4.84382e-06
CTSD	cathepsin D [Source:HGNC Symbol;Acc:HGNC:2529]	61197.1	1.31886	0.00689318	0.0453416
CTSE	cathepsin E [Source:HGNC Symbol;Acc:HGNC:2530]	21.8238	2.03057	0.00147992	0.0107422
CTSG	cathepsin G [Source:HGNC Symbol;Acc:HGNC:2532]	151.064	-2.01745	4.1304e-07	4.35223e-06
CTXN1	cortexin 1 [Source:HGNC Symbol;Acc:HGNC:31108]	1482	2.80625	1.54886e-41	9.08846e-40
CTXN2	cortexin 2 [Source:HGNC Symbol;Acc:HGNC:31109]	1.99842	2.44396	6.20627e-06	5.81431e-05
CTXN3	cortexin 3 [Source:HGNC Symbol;Acc:HGNC:31110]	1.35448	-1.91635	0.000846127	0.00631847
CUBN	cubilin [Source:HGNC Symbol;Acc:HGNC:2548]	156.788	-1.63432	6.65189e-09	8.21226e-08
CWH43	cell wall biogenesis 43 C-terminal homolog [Source:HGNC Symbol;Acc:HGNC:26133]	86.96	2.01162	0.0012613	0.00920843
CX3CL1	C-X3-C motif chemokine ligand 1 [Source:HGNC Symbol;Acc:HGNC:10647]	5923.54	-2.4715	1.24888e-20	3.07314e-19
CXADRP3	CXADR pseudogene 3 [Source:HGNC Symbol;Acc:HGNC:33974]	83.1509	4.63269	8.13734e-21	2.01615e-19
CXCL10	C-X-C motif chemokine ligand 10 [Source:HGNC Symbol;Acc:HGNC:10637]	3340.84	4.1169	2.60265e-59	2.77613e-57
CXCL11	C-X-C motif chemokine ligand 11 [Source:HGNC Symbol;Acc:HGNC:10638]	897.095	4.21561	1.93444e-60	2.17392e-58
CXCL12	C-X-C motif chemokine ligand 12 [Source:HGNC Symbol;Acc:HGNC:10672]	8967.73	-1.97408	8.34331e-18	1.79051e-16
CXCL17	C-X-C motif chemokine ligand 17 [Source:HGNC Symbol;Acc:HGNC:19232]	1443.66	2.63194	4.41245e-09	5.50146e-08
CXCL2	C-X-C motif chemokine ligand 2 [Source:HGNC Symbol;Acc:HGNC:4603]	295.989	-3.77672	7.00986e-45	4.70558e-43
CXCL3	C-X-C motif chemokine ligand 3 [Source:HGNC Symbol;Acc:HGNC:4604]	34.5976	-1.94142	1.07423e-06	1.08863e-05
CXCL9	C-X-C motif chemokine ligand 9 [Source:HGNC Symbol;Acc:HGNC:7098]	6438.89	3.52339	1.56032e-32	6.67994e-31
CXCR2	C-X-C motif chemokine receptor 2 [Source:HGNC Symbol;Acc:HGNC:6027]	35.704	-1.92731	2.13393e-10	2.93057e-09
CXCR3	C-X-C motif chemokine receptor 3 [Source:HGNC Symbol;Acc:HGNC:4540]	291.495	1.67401	7.01879e-05	0.000598523
CXCR5	C-X-C motif chemokine receptor 5 [Source:HGNC Symbol;Acc:HGNC:1060]	12.7132	1.79903	0.00108312	0.00798399
CYB561	cytochrome b561 [Source:HGNC Symbol;Acc:HGNC:2571]	12262.6	1.38079	3.59928e-05	0.000315586
CYGB	cytoglobin [Source:HGNC Symbol;Acc:HGNC:16505]	976.654	-1.45299	9.88018e-06	9.08046e-05
CYMP	chymosin pseudogene [Source:HGNC Symbol;Acc:HGNC:2588]	0.372041	-3.60698	1.0133e-06	1.03104e-05
CYP11A1	cytochrome P450 family 11 subfamily A member 1 [Source:HGNC Symbol;Acc:HGNC:2590]	70.4988	-1.5816	8.4464e-05	0.000712299
CYP1A1	cytochrome P450 family 1 subfamily A member 1 [Source:HGNC Symbol;Acc:HGNC:2595]	40.0202	-4.36691	5.03892e-26	1.62621e-24
CYP1A2	cytochrome P450 family 1 subfamily A member 2 [Source:HGNC Symbol;Acc:HGNC:2596]	1.21762	-2.26169	2.10111e-06	2.06768e-05
CYP21A1P	cytochrome P450 family 21 subfamily A member 1 pseudogene [Source:HGNC Symbol;Acc:HGNC:2599]	207.75	2.15167	5.86787e-09	7.25857e-08
CYP21A2	cytochrome P450 family 21 subfamily A member 2 [Source:HGNC Symbol;Acc:HGNC:2600]	181.835	2.20585	4.04389e-10	5.42916e-09
CYP26B1	cytochrome P450 family 26 subfamily B member 1 [Source:HGNC Symbol;Acc:HGNC:20581]	418.738	-1.93732	2.26549e-10	3.10447e-09
CYP27B1	cytochrome P450 family 27 subfamily B member 1 [Source:HGNC Symbol;Acc:HGNC:2606]	244.666	1.58849	0.000117157	0.000971084
CYP2A6	cytochrome P450 family 2 subfamily A member 6 [Source:HGNC Symbol;Acc:HGNC:2610]	693.395	2.10673	0.00132941	0.00969162
CYP2A7	cytochrome P450 family 2 subfamily A member 7 [Source:HGNC Symbol;Acc:HGNC:2611]	130.349	2.06768	0.00346084	0.0237902
CYP2B6	cytochrome P450 family 2 subfamily B member 6 [Source:HGNC Symbol;Acc:HGNC:2615]	12.0292	2.40435	6.70474e-06	6.25801e-05
CYP2B7P	cytochrome P450 family 2 subfamily B member 7 pseudogene [Source:HGNC Symbol;Acc:HGNC:2616]	8110.34	4.2186	2.88151e-26	9.39589e-25
CYP2F1	cytochrome P450 family 2 subfamily F member 1 [Source:HGNC Symbol;Acc:HGNC:2632]	6.66675	2.62121	2.45089e-06	2.39133e-05
CYP2T1P	cytochrome P450 family 2 subfamily T member 1 pseudogene [Source:HGNC Symbol;Acc:HGNC:18852]	3016.18	2.65486	2.54072e-10	3.46466e-09
CYP2U1	cytochrome P450 family 2 subfamily U member 1 [Source:HGNC Symbol;Acc:HGNC:20582]	674.65	-1.44262	3.62325e-08	4.19927e-07
CYP3A4	cytochrome P450 family 3 subfamily A member 4 [Source:HGNC Symbol;Acc:HGNC:2637]	8.4826	-1.90482	3.21297e-06	3.09175e-05
CYP4F30P	cytochrome P450 family 4 subfamily F member 30 pseudogene [Source:HGNC Symbol;Acc:HGNC:25270]	25.9901	2.6244	9.2296e-05	0.000775749
CYP4F62P	cytochrome P450 family 4 subfamily F member 62 pseudogene [Source:HGNC Symbol;Acc:HGNC:39956]	27.1366	2.59403	0.000375188	0.00293493
CYP7A1	cytochrome P450 family 7 subfamily A member 1 [Source:HGNC Symbol;Acc:HGNC:2651]	3.68702	-1.87666	2.01638e-08	2.38414e-07
CYSRT1	cysteine rich tail 1 [Source:HGNC Symbol;Acc:HGNC:30529]	137.157	2.2345	4.31892e-17	8.90418e-16
CYTL1	cytokine like 1 [Source:HGNC Symbol;Acc:HGNC:24435]	74.8075	-1.72423	4.06922e-08	4.68808e-07
CYYR1	cysteine and tyrosine rich 1 [Source:HGNC Symbol;Acc:HGNC:16274]	1463.67	-1.81745	2.04362e-12	3.19925e-11
DAAM2	dishevelled associated activator of morphogenesis 2 [Source:HGNC Symbol;Acc:HGNC:18143]	1169.11	-1.81655	1.18427e-14	2.1294e-13
DAAM2-AS1	DAAM2 antisense RNA 1 [Source:HGNC Symbol;Acc:HGNC:40830]	64.0417	-2.59654	1.41295e-29	5.36472e-28
DACT2	dishevelled binding antagonist of beta catenin 2 [Source:HGNC Symbol;Acc:HGNC:21231]	55.8016	-3.18865	5.10743e-21	1.28057e-19
DAZL	deleted in azoospermia like [Source:HGNC Symbol;Acc:HGNC:2685]	6.93487	2.57407	4.54425e-07	4.77829e-06
DBF4	DBF4 zinc finger [Source:HGNC Symbol;Acc:HGNC:17364]	922.082	1.31705	4.21939e-05	0.000366764
DBNDD1	dysbindin domain containing 1 [Source:HGNC Symbol;Acc:HGNC:28455]	2596.35	2.008	4.4671e-20	1.06588e-18
DBX2	developing brain homeobox 2 [Source:HGNC Symbol;Acc:HGNC:33186]	18.616	-2.23501	1.02016e-12	1.62948e-11
DCAF13	DDB1 and CUL4 associated factor 13 [Source:HGNC Symbol;Acc:HGNC:24535]	4228.24	1.37697	1.90145e-06	1.87707e-05
DCAF4L2	DDB1 and CUL4 associated factor 4 like 2 [Source:HGNC Symbol;Acc:HGNC:26657]	6.52324	4.56805	1.34775e-05	0.000122657
DCAF8L2	DDB1 and CUL4 associated factor 8 like 2 [Source:HGNC Symbol;Acc:HGNC:31811]	2.30858	3.59419	6.39751e-05	0.00054822
DCDC1	doublecortin domain containing 1 [Source:HGNC Symbol;Acc:HGNC:20625]	224.028	1.53869	0.00714459	0.0468727
DCDC2C	doublecortin domain containing 2C [Source:HGNC Symbol;Acc:HGNC:32696]	1.15296	-2.46999	1.73443e-06	1.7209e-05
DCN	decorin [Source:HGNC Symbol;Acc:HGNC:2705]	46626.5	-2.0459	1.50527e-15	2.82355e-14
DCSTAMP	dendrocyte expressed seven transmembrane protein [Source:HGNC Symbol;Acc:HGNC:18549]	54.0608	1.6039	0.000559399	0.00428277
DCT	dopachrome tautomerase [Source:HGNC Symbol;Acc:HGNC:2709]	43.8403	-2.88374	5.6908e-13	9.24222e-12
DCTPP1	dCTP pyrophosphatase 1 [Source:HGNC Symbol;Acc:HGNC:28777]	3156.09	1.28026	0.000145919	0.00119687
DCUN1D3	defective in cullin neddylation 1 domain containing 3 [Source:HGNC Symbol;Acc:HGNC:28734]	1029.08	-1.23035	0.000102398	0.00085438
DDIAS	DNA damage induced apoptosis suppressor [Source:HGNC Symbol;Acc:HGNC:26351]	515.015	1.85681	3.04437e-15	5.62671e-14
DDN	dendrin [Source:HGNC Symbol;Acc:HGNC:24458]	36.5582	2.58457	4.33413e-13	7.08001e-12
DDR2	discoidin domain receptor tyrosine kinase 2 [Source:HGNC Symbol;Acc:HGNC:2731]	4296.5	-2.5857	9.17413e-46	6.41501e-44
DDX11-AS1	DDX11 antisense RNA 1 [Source:HGNC Symbol;Acc:HGNC:44176]	60.6586	1.48796	1.51654e-05	0.00013757
DDX39A	DExD-box helicase 39A [Source:HGNC Symbol;Acc:HGNC:17821]	3827.98	1.58504	2.68628e-11	3.91555e-10
DDX53	DEAD-box helicase 53 [Source:HGNC Symbol;Acc:HGNC:20083]	2.30092	3.13091	0.0020798	0.0147853
DEFB126	defensin beta 126 [Source:HGNC Symbol;Acc:HGNC:15900]	2.72258	3.89204	0.000164465	0.00134244
DEFB132	defensin beta 132 [Source:HGNC Symbol;Acc:HGNC:33806]	114.256	-4.95732	1.41023e-52	1.20338e-50
DEGS2	delta 4-desaturase sphingolipid 2 [Source:HGNC Symbol;Acc:HGNC:20113]	4320.55	2.27843	4.94103e-13	8.05573e-12
DENND2A	DENN domain containing 2A [Source:HGNC Symbol;Acc:HGNC:22212]	355.952	-2.24103	3.77473e-31	1.52767e-29
DENND2C	DENN domain containing 2C [Source:HGNC Symbol;Acc:HGNC:24748]	181.809	-1.38955	0.000313187	0.00246785
DEPDC1	DEP domain containing 1 [Source:HGNC Symbol;Acc:HGNC:22949]	810.308	3.5116	8.55164e-76	1.5946e-73
DEPDC1-AS1	DEPDC1 antisense RNA 1 [Source:HGNC Symbol;Acc:HGNC:50592]	3.76523	2.93026	4.71016e-12	7.18599e-11
DEPDC1B	DEP domain containing 1B [Source:HGNC Symbol;Acc:HGNC:24902]	371.867	3.11983	9.10077e-66	1.18701e-63
DEPP1	DEPP1 autophagy regulator [Source:HGNC Symbol;Acc:HGNC:23355]	6026.99	-2.21051	5.58493e-21	1.3989e-19
DES	desmin [Source:HGNC Symbol;Acc:HGNC:2770]	414.997	-3.14525	1.11783e-16	2.25045e-15
DGAT2	diacylglycerol O-acyltransferase 2 [Source:HGNC Symbol;Acc:HGNC:16940]	3866.92	-3.20413	5.56335e-38	2.92984e-36
DHCR7	7-dehydrocholesterol reductase [Source:HGNC Symbol;Acc:HGNC:2860]	5726.22	1.41492	0.000393084	0.0030654
DHDH	dihydrodiol dehydrogenase [Source:HGNC Symbol;Acc:HGNC:17887]	56.5925	1.53779	0.000651908	0.00494698
DHRS2	dehydrogenase/reductase 2 [Source:HGNC Symbol;Acc:HGNC:18349]	9442.76	2.96453	1.38386e-09	1.78189e-08
DHRS7C	dehydrogenase/reductase 7C [Source:HGNC Symbol;Acc:HGNC:32423]	0.456304	-2.00301	0.000971425	0.00722413
DIAPH3	diaphanous related formin 3 [Source:HGNC Symbol;Acc:HGNC:15480]	668.997	2.4724	1.30284e-32	5.62544e-31
DIO1	iodothyronine deiodinase 1 [Source:HGNC Symbol;Acc:HGNC:2883]	703.997	3.52523	5.01028e-21	1.25872e-19
DIO3OS	DIO3 opposite strand upstream RNA [Source:HGNC Symbol;Acc:HGNC:20348]	104.323	-1.83194	1.06129e-05	9.72193e-05
DIPK2B	divergent protein kinase domain 2B [Source:HGNC Symbol;Acc:HGNC:25866]	1522.02	-2.17311	1.72898e-37	8.95547e-36
DISP3	dispatched RND transporter family member 3 [Source:HGNC Symbol;Acc:HGNC:29251]	99.7918	2.13198	3.29093e-08	3.82822e-07
DIXDC1	DIX domain containing 1 [Source:HGNC Symbol;Acc:HGNC:23695]	2240.92	-1.50019	7.42673e-09	9.1375e-08
DKK1	dickkopf WNT signaling pathway inhibitor 1 [Source:HGNC Symbol;Acc:HGNC:2891]	403.909	2.57381	5.84414e-09	7.23633e-08
DLC1	DLC1 Rho GTPase activating protein [Source:HGNC Symbol;Acc:HGNC:2897]	3165.74	-1.83495	6.83791e-16	1.306e-14
DLG3-AS1	DLG3 antisense RNA 1 [Source:HGNC Symbol;Acc:HGNC:40182]	13.8207	1.72187	6.86235e-05	0.000585977
DLGAP1-AS3	DLGAP1 antisense RNA 3 [Source:HGNC Symbol;Acc:HGNC:27317]	2.6471	2.55274	0.000770007	0.00577746
DLGAP2	DLG associated protein 2 [Source:NCBI gene (formerly Entrezgene);Acc:9228]	15.903	-2.36505	2.77181e-17	5.78563e-16
DLGAP3	DLG associated protein 3 [Source:HGNC Symbol;Acc:HGNC:30368]	59.9951	1.69483	8.3128e-05	0.000701737
DLGAP5	DLG associated protein 5 [Source:HGNC Symbol;Acc:HGNC:16864]	1042.36	3.52439	4.47492e-93	1.63257e-90
DLK2	delta like non-canonical Notch ligand 2 [Source:HGNC Symbol;Acc:HGNC:21113]	135.637	-1.93149	5.31158e-17	1.08972e-15
DLL3	delta like canonical Notch ligand 3 [Source:HGNC Symbol;Acc:HGNC:2909]	37.9158	2.82128	1.42773e-12	2.2604e-11
DLX2-DT	DLX2 divergent transcript [Source:HGNC Symbol;Acc:HGNC:50638]	5.52155	2.76524	1.8986e-07	2.06987e-06
DLX3	distal-less homeobox 3 [Source:HGNC Symbol;Acc:HGNC:2916]	299.077	1.54013	0.00200791	0.0142944
DLX4	distal-less homeobox 4 [Source:HGNC Symbol;Acc:HGNC:2917]	110.509	2.14729	1.32071e-11	1.95682e-10
DLX5	distal-less homeobox 5 [Source:HGNC Symbol;Acc:HGNC:2918]	129.952	2.55837	7.86855e-15	1.42705e-13
DLX6	distal-less homeobox 6 [Source:HGNC Symbol;Acc:HGNC:2919]	37.9462	2.55378	3.68051e-07	3.91256e-06
DMBX1	diencephalon/mesencephalon homeobox 1 [Source:HGNC Symbol;Acc:HGNC:19026]	41.5442	3.29432	1.94253e-24	5.83522e-23
DMD	dystrophin [Source:HGNC Symbol;Acc:HGNC:2928]	1638.29	-3.04281	2.3737e-40	1.34277e-38
DMGDH	dimethylglycine dehydrogenase [Source:HGNC Symbol;Acc:HGNC:24475]	121.895	-2.77387	1.61923e-53	1.41531e-51
DMP1	dentin matrix acidic phosphoprotein 1 [Source:HGNC Symbol;Acc:HGNC:2932]	6.68186	2.97281	5.24595e-14	9.05736e-13
DMRT1	doublesex and mab-3 related transcription factor 1 [Source:HGNC Symbol;Acc:HGNC:2934]	10.6509	3.47257	3.46186e-09	4.34857e-08
DMRT2	doublesex and mab-3 related transcription factor 2 [Source:HGNC Symbol;Acc:HGNC:2935]	70.5961	-2.78401	1.34112e-25	4.20948e-24
DMRTA2	DMRT like family A2 [Source:HGNC Symbol;Acc:HGNC:13908]	9.0898	3.04233	1.08817e-08	1.31822e-07
DMRTC2	DMRT like family C2 [Source:HGNC Symbol;Acc:HGNC:13911]	14.8063	2.41833	7.98075e-05	0.000674612
DNA2	DNA replication helicase/nuclease 2 [Source:HGNC Symbol;Acc:HGNC:2939]	587.943	1.8042	1.48108e-16	2.94962e-15
DNAAF3	dynein axonemal assembly factor 3 [Source:HGNC Symbol;Acc:HGNC:30492]	224.513	2.31345	1.06071e-14	1.91407e-13
DNAH11	dynein axonemal heavy chain 11 [Source:HGNC Symbol;Acc:HGNC:2942]	152.686	1.95681	3.16662e-05	0.000278913
DNAH14	dynein axonemal heavy chain 14 [Source:HGNC Symbol;Acc:HGNC:2945]	816.751	1.52802	4.99296e-08	5.71828e-07
DNAH3	dynein axonemal heavy chain 3 [Source:HGNC Symbol;Acc:HGNC:2949]	62.2316	1.58619	0.00750764	0.049101
DNAH8	dynein axonemal heavy chain 8 [Source:HGNC Symbol;Acc:HGNC:2952]	19.2123	1.76814	0.000221826	0.00177892
DNAH9	dynein axonemal heavy chain 9 [Source:HGNC Symbol;Acc:HGNC:2953]	61.9006	-1.6174	0.00268342	0.0186963
DNAJB4	DnaJ heat shock protein family (Hsp40) member B4 [Source:HGNC Symbol;Acc:HGNC:14886]	1326.98	-1.53553	3.99368e-12	6.12258e-11
DNAJC1	DnaJ heat shock protein family (Hsp40) member C1 [Source:HGNC Symbol;Acc:HGNC:20090]	5303.32	1.54296	1.78499e-06	1.76835e-05
DNAJC12	DnaJ heat shock protein family (Hsp40) member C12 [Source:HGNC Symbol;Acc:HGNC:28908]	2482.17	1.91361	3.39082e-06	3.24799e-05
DNAJC5B	DnaJ heat shock protein family (Hsp40) member C5 beta [Source:HGNC Symbol;Acc:HGNC:24138]	72.4876	1.77518	4.52493e-06	4.2951e-05
DNASE1L2	deoxyribonuclease 1 like 2 [Source:HGNC Symbol;Acc:HGNC:2958]	90.2597	2.10285	1.85275e-13	3.09895e-12
DNASE1L3	deoxyribonuclease 1 like 3 [Source:HGNC Symbol;Acc:HGNC:2959]	111.354	-2.90283	5.92057e-28	2.0903e-26
DNM1P46	dynamin 1 pseudogene 46 [Source:HGNC Symbol;Acc:HGNC:35199]	13.6154	-1.80065	3.34723e-08	3.89191e-07
DNMT3B	DNA methyltransferase 3 beta [Source:HGNC Symbol;Acc:HGNC:2979]	571.868	1.67923	3.40545e-09	4.27985e-08
DOCK11	dedicator of cytokinesis 11 [Source:HGNC Symbol;Acc:HGNC:23483]	1534.15	-2.22076	2.01711e-27	6.96527e-26
DOK7	docking protein 7 [Source:HGNC Symbol;Acc:HGNC:26594]	517.052	1.98393	3.42977e-06	3.28405e-05
DONSON	DNA replication fork stabilization factor DONSON [Source:HGNC Symbol;Acc:HGNC:2993]	1055.26	1.48376	5.52688e-09	6.85361e-08
DPEP1	dipeptidase 1 [Source:HGNC Symbol;Acc:HGNC:3002]	91.4521	2.39152	1.17295e-17	2.49591e-16
DPP10-AS1	DPP10 antisense RNA 1 [Source:HGNC Symbol;Acc:HGNC:40941]	16.4383	2.50069	0.00384394	0.0262944
DPP3	dipeptidyl peptidase 3 [Source:HGNC Symbol;Acc:HGNC:3008]	3916.03	1.62076	1.1453e-14	2.0608e-13
DPP4	dipeptidyl peptidase 4 [Source:HGNC Symbol;Acc:HGNC:3009]	773.138	-1.60476	1.28042e-05	0.000116656
DPP4-DT	DPP4 divergent transcript [Source:HGNC Symbol;Acc:HGNC:40191]	3.29287	-1.65671	0.000843084	0.00629761
DPP6	dipeptidyl peptidase like 6 [Source:HGNC Symbol;Acc:HGNC:3010]	47.9743	-2.8373	8.85442e-14	1.51011e-12
DPRX	divergent-paired related homeobox [Source:HGNC Symbol;Acc:HGNC:32166]	0.637379	-2.47476	2.88158e-07	3.09991e-06
DPT	dermatopontin [Source:HGNC Symbol;Acc:HGNC:3011]	4078.55	-3.56038	2.80885e-59	2.98342e-57
DPYD	dihydropyrimidine dehydrogenase [Source:HGNC Symbol;Acc:HGNC:3012]	1737.4	-1.2658	0.00703513	0.0461908
DPYSL2	dihydropyrimidinase like 2 [Source:HGNC Symbol;Acc:HGNC:3014]	6009.04	-1.38516	6.83336e-06	6.37569e-05
DPYSL5	dihydropyrimidinase like 5 [Source:HGNC Symbol;Acc:HGNC:20637]	61.3445	4.01099	4.90038e-16	9.45992e-15
DQX1	DEAQ-box RNA dependent ATPase 1 [Source:HGNC Symbol;Acc:HGNC:20410]	134.552	3.70345	9.49845e-35	4.44432e-33
DRAXIN	dorsal inhibitory axon guidance protein [Source:HGNC Symbol;Acc:HGNC:25054]	125.128	1.58005	0.000288556	0.00228854
DRC7	dynein regulatory complex subunit 7 [Source:HGNC Symbol;Acc:HGNC:25289]	14.9106	2.12954	1.73506e-06	1.7209e-05
DRD2	dopamine receptor D2 [Source:HGNC Symbol;Acc:HGNC:3023]	89.0601	-1.78107	0.000871878	0.00650497
DRGX	dorsal root ganglia homeobox [Source:HGNC Symbol;Acc:HGNC:21536]	1.64916	2.18416	0.00195068	0.0139067
DRP2	dystrophin related protein 2 [Source:HGNC Symbol;Acc:HGNC:3032]	67.2123	2.43937	2.68831e-28	9.65377e-27
DSC1	desmocollin 1 [Source:HGNC Symbol;Acc:HGNC:3035]	45.2925	-2.78261	8.67835e-23	2.38754e-21
DSCAM-AS1	DSCAM antisense RNA 1 [Source:HGNC Symbol;Acc:HGNC:40197]	901.629	6.77959	8.13721e-45	5.44782e-43
DSCC1	DNA replication and sister chromatid cohesion 1 [Source:HGNC Symbol;Acc:HGNC:24453]	656.368	1.67025	1.06426e-09	1.38024e-08
DSCR4	Down syndrome critical region 4 [Source:HGNC Symbol;Acc:HGNC:3045]	1.95133	3.61067	0.0066667	0.0439091
DSCR8	Down syndrome critical region 8 [Source:HGNC Symbol;Acc:HGNC:16707]	21.8252	5.4955	1.00354e-20	2.47912e-19
DSPP	dentin sialophosphoprotein [Source:HGNC Symbol;Acc:HGNC:3054]	2.14037	2.90208	2.85636e-06	2.7602e-05
DST	dystonin [Source:HGNC Symbol;Acc:HGNC:1090]	16464.1	-2.55184	4.66389e-42	2.77551e-40
DTL	denticleless E3 ubiquitin protein ligase homolog [Source:HGNC Symbol;Acc:HGNC:30288]	1731.57	3.13253	6.17849e-82	1.45356e-79
DTX1	deltex E3 ubiquitin ligase 1 [Source:HGNC Symbol;Acc:HGNC:3060]	457.773	-2.39978	2.80477e-31	1.14432e-29
DUSP1	dual specificity phosphatase 1 [Source:HGNC Symbol;Acc:HGNC:3064]	11713.5	-2.28941	4.4919e-22	1.18155e-20
DUSP13	dual specificity phosphatase 13 [Source:HGNC Symbol;Acc:HGNC:19681]	38.2892	3.61674	5.90099e-21	1.47075e-19
DUSP6	dual specificity phosphatase 6 [Source:HGNC Symbol;Acc:HGNC:3072]	4091.84	-1.53295	2.56717e-06	2.49801e-05
DYDC1	DPY30 domain containing 1 [Source:HGNC Symbol;Acc:HGNC:23460]	4.70797	3.20054	2.30129e-09	2.91694e-08
DYDC2	DPY30 domain containing 2 [Source:HGNC Symbol;Acc:HGNC:23468]	66.0828	2.03881	5.42513e-07	5.6526e-06
E2F1	E2F transcription factor 1 [Source:HGNC Symbol;Acc:HGNC:3113]	1345.13	2.80363	9.33254e-50	7.43443e-48
E2F2	E2F transcription factor 2 [Source:HGNC Symbol;Acc:HGNC:3114]	626.156	2.80108	3.01391e-42	1.81072e-40
E2F5	E2F transcription factor 5 [Source:HGNC Symbol;Acc:HGNC:3119]	949.948	1.25032	0.0072506	0.0475063
E2F7	E2F transcription factor 7 [Source:HGNC Symbol;Acc:HGNC:23820]	320.66	3.07587	1.14427e-50	9.23231e-49
E2F8	E2F transcription factor 8 [Source:HGNC Symbol;Acc:HGNC:24727]	386.702	3.5052	1.21726e-67	1.70234e-65
EBF1	EBF transcription factor 1 [Source:HGNC Symbol;Acc:HGNC:3126]	1110.3	-3.18562	1.47307e-88	4.36254e-86
EBF2	EBF transcription factor 2 [Source:HGNC Symbol;Acc:HGNC:19090]	297.469	-2.35642	1.01424e-29	3.88606e-28
EBF3	EBF transcription factor 3 [Source:HGNC Symbol;Acc:HGNC:19087]	369.271	-2.87348	2.5683e-54	2.30078e-52
EBP	EBP cholestenol delta-isomerase [Source:HGNC Symbol;Acc:HGNC:3133]	2572.87	1.26109	0.003232	0.0223085
ECE2	endothelin converting enzyme 2 [Source:HGNC Symbol;Acc:HGNC:13275]	794.604	2.10098	1.06051e-22	2.88295e-21
ECM1	extracellular matrix protein 1 [Source:HGNC Symbol;Acc:HGNC:3153]	7714.27	1.76895	5.77817e-05	0.000496769
ECM2	extracellular matrix protein 2 [Source:HGNC Symbol;Acc:HGNC:3154]	1926.8	-2.5785	7.64187e-37	3.85509e-35
ECRG4	ECRG4 augurin precursor [Source:HGNC Symbol;Acc:HGNC:24642]	402.064	-3.23972	2.72943e-20	6.61926e-19
ECSCR	endothelial cell surface expressed chemotaxis and apoptosis regulator [Source:HGNC Symbol;Acc:HGNC:35454]	235.585	-1.91145	8.14014e-20	1.91327e-18
ECT2	epithelial cell transforming 2 [Source:HGNC Symbol;Acc:HGNC:3155]	3386.6	2.01504	5.28452e-29	1.96495e-27
EDA	ectodysplasin A [Source:HGNC Symbol;Acc:HGNC:3157]	198.69	-1.39969	0.000160482	0.00131248
EDAR	ectodysplasin A receptor [Source:HGNC Symbol;Acc:HGNC:2895]	34.7237	-1.76921	0.00413936	0.028185
EDN2	endothelin 2 [Source:HGNC Symbol;Acc:HGNC:3177]	436.305	2.58717	2.52975e-17	5.28915e-16
EDN3	endothelin 3 [Source:HGNC Symbol;Acc:HGNC:3178]	179.746	-3.24033	2.10028e-12	3.28387e-11
EDNRB	endothelin receptor type B [Source:HGNC Symbol;Acc:HGNC:3180]	828.731	-2.30166	1.20891e-27	4.22666e-26
EEF1A2	eukaryotic translation elongation factor 1 alpha 2 [Source:HGNC Symbol;Acc:HGNC:3192]	5367.89	3.38733	2.16162e-24	6.4702e-23
EEPD1	endonuclease/exonuclease/phosphatase family domain containing 1 [Source:HGNC Symbol;Acc:HGNC:22223]	773.754	-1.76846	1.3432e-19	3.13078e-18
EFCAB1	EF-hand calcium binding domain 1 [Source:HGNC Symbol;Acc:HGNC:25678]	72.981	-2.80927	7.90926e-19	1.79693e-17
EFEMP1	EGF containing fibulin extracellular matrix protein 1 [Source:HGNC Symbol;Acc:HGNC:3218]	7755.69	-1.83896	1.61157e-08	1.91992e-07
EFNA2	ephrin A2 [Source:HGNC Symbol;Acc:HGNC:3222]	6.91285	3.60007	2.74612e-14	4.81059e-13
EFNA3	ephrin A3 [Source:HGNC Symbol;Acc:HGNC:3223]	1000.83	2.01884	2.08037e-12	3.25476e-11
EFNA4	ephrin A4 [Source:HGNC Symbol;Acc:HGNC:3224]	1460.18	1.31436	0.0029771	0.0206396
EGF	epidermal growth factor [Source:HGNC Symbol;Acc:HGNC:3229]	732.908	-1.52198	0.00714984	0.046895
EGFL6	EGF like domain multiple 6 [Source:HGNC Symbol;Acc:HGNC:3235]	387.314	-1.87412	8.09813e-07	8.30702e-06
EGFLAM	EGF like fibronectin type III and laminin G domains [Source:HGNC Symbol;Acc:HGNC:26810]	772.037	-1.84605	3.92182e-20	9.40228e-19
EGFR	epidermal growth factor receptor [Source:HGNC Symbol;Acc:HGNC:3236]	4214.05	-1.81112	8.79352e-06	8.12328e-05
EGLN3	egl-9 family hypoxia inducible factor 3 [Source:HGNC Symbol;Acc:HGNC:14661]	2834.66	1.6832	1.01602e-05	9.32423e-05
EGR1	early growth response 1 [Source:HGNC Symbol;Acc:HGNC:3238]	22209.5	-3.12981	1.27841e-45	8.84105e-44
EGR2	early growth response 2 [Source:HGNC Symbol;Acc:HGNC:3239]	1734.52	-2.47015	1.67607e-26	5.52972e-25
EGR3	early growth response 3 [Source:HGNC Symbol;Acc:HGNC:3240]	2411.82	-2.6724	1.31381e-22	3.53718e-21
EHD2	EH domain containing 2 [Source:HGNC Symbol;Acc:HGNC:3243]	7236.24	-1.98318	6.01573e-26	1.92664e-24
EIF4E1B	eukaryotic translation initiation factor 4E family member 1B [Source:HGNC Symbol;Acc:HGNC:33179]	13.2909	4.05301	1.85122e-13	3.09846e-12
EIF4EBP1	eukaryotic translation initiation factor 4E binding protein 1 [Source:HGNC Symbol;Acc:HGNC:3288]	3307.25	1.56022	4.88164e-05	0.000422432
ELANE	elastase neutrophil expressed [Source:HGNC Symbol;Acc:HGNC:3309]	8.78387	-2.59671	2.11546e-13	3.52666e-12
ELAVL2	ELAV like RNA binding protein 2 [Source:HGNC Symbol;Acc:HGNC:3313]	190.572	2.6142	5.95339e-17	1.21742e-15
ELAVL3	ELAV like RNA binding protein 3 [Source:HGNC Symbol;Acc:HGNC:3314]	9.09339	2.40342	1.97465e-06	1.9478e-05
ELFN1-AS1	ELFN1 antisense RNA 1 [Source:HGNC Symbol;Acc:HGNC:39071]	35.203	3.98095	4.48783e-20	1.06981e-18
ELFN2	extracellular leucine rich repeat and fibronectin type III domain containing 2 [Source:HGNC Symbol;Acc:HGNC:29396]	40.1072	2.85743	3.58933e-13	5.89011e-12
ELMOD3	ELMO domain containing 3 [Source:HGNC Symbol;Acc:HGNC:26158]	1545.68	-1.42536	1.08155e-11	1.6091e-10
ELOVL3	ELOVL fatty acid elongase 3 [Source:HGNC Symbol;Acc:HGNC:18047]	61.0216	-1.61544	0.000992807	0.0073766
EMCN	endomucin [Source:HGNC Symbol;Acc:HGNC:16041]	1255.94	-2.0749	9.2583e-25	2.81473e-23
EME1	essential meiotic structure-specific endonuclease 1 [Source:HGNC Symbol;Acc:HGNC:24965]	315.254	2.78381	7.36653e-46	5.16539e-44
EME2	essential meiotic structure-specific endonuclease subunit 2 [Source:HGNC Symbol;Acc:HGNC:27289]	1082.08	1.36588	0.00180493	0.012952
EMILIN2	elastin microfibril interfacer 2 [Source:HGNC Symbol;Acc:HGNC:19881]	1092.07	-1.32063	0.0030228	0.0209277
EMP1	epithelial membrane protein 1 [Source:HGNC Symbol;Acc:HGNC:3333]	13200.4	-1.91092	4.0886e-18	8.93423e-17
EMX1	empty spiracles homeobox 1 [Source:HGNC Symbol;Acc:HGNC:3340]	152.815	3.41016	3.10461e-19	7.14372e-18
EMX2	empty spiracles homeobox 2 [Source:HGNC Symbol;Acc:HGNC:3341]	84.2684	-1.46856	0.00073689	0.00554551
EMX2OS	EMX2 opposite strand/antisense RNA [Source:HGNC Symbol;Acc:HGNC:18511]	167.303	-2.36642	1.22315e-21	3.15475e-20
EN1	engrailed homeobox 1 [Source:HGNC Symbol;Acc:HGNC:3342]	913.267	2.62836	4.20913e-11	6.03741e-10
ENAM	enamelin [Source:HGNC Symbol;Acc:HGNC:3344]	8.33527	-2.62779	1.55585e-16	3.09608e-15
ENKUR	enkurin TRPC channel interacting protein [Source:HGNC Symbol;Acc:HGNC:28388]	41.1926	1.51148	0.00273058	0.0189881
ENO2	enolase 2 [Source:HGNC Symbol;Acc:HGNC:3353]	2694.09	1.51935	9.22879e-05	0.000775749
ENPP2	ectonucleotide pyrophosphatase/phosphodiesterase 2 [Source:HGNC Symbol;Acc:HGNC:3357]	2758.39	-2.8113	1.43095e-39	7.95172e-38
ENTHD1	ENTH domain containing 1 [Source:HGNC Symbol;Acc:HGNC:26352]	22.6466	2.96576	7.98825e-23	2.20733e-21
ENTPD7	ectonucleoside triphosphate diphosphohydrolase 7 [Source:HGNC Symbol;Acc:HGNC:19745]	1023.71	1.23362	0.00441599	0.0299149
ENTPD8	ectonucleoside triphosphate diphosphohydrolase 8 [Source:HGNC Symbol;Acc:HGNC:24860]	229.636	2.57026	6.30664e-14	1.08293e-12
EOGT	EGF domain specific O-linked N-acetylglucosamine transferase [Source:HGNC Symbol;Acc:HGNC:28526]	1440.23	-1.33834	5.86716e-06	5.51302e-05
EPAS1	endothelial PAS domain protein 1 [Source:HGNC Symbol;Acc:HGNC:3374]	11295.8	-1.96926	1.02879e-26	3.41658e-25
EPB41L2	erythrocyte membrane protein band 4.1 like 2 [Source:HGNC Symbol;Acc:HGNC:3379]	4609.82	-1.61097	5.41753e-10	7.22711e-09
EPB42	erythrocyte membrane protein band 4.2 [Source:HGNC Symbol;Acc:HGNC:3381]	28.0759	-3.58091	1.54633e-55	1.45245e-53
EPCAM	epithelial cell adhesion molecule [Source:HGNC Symbol;Acc:HGNC:11529]	14153	1.47766	5.48609e-07	5.71375e-06
EPDR1	ependymin related 1 [Source:HGNC Symbol;Acc:HGNC:17572]	799.634	-1.75155	2.04876e-10	2.81669e-09
EPHA8	EPH receptor A8 [Source:HGNC Symbol;Acc:HGNC:3391]	69.0593	3.49168	1.29953e-18	2.90784e-17
EPHB1	EPH receptor B1 [Source:HGNC Symbol;Acc:HGNC:3392]	369.854	-2.19565	7.79486e-12	1.17427e-10
EPN3	epsin 3 [Source:HGNC Symbol;Acc:HGNC:18235]	2799.68	2.21176	2.46807e-19	5.71037e-18
EPO	erythropoietin [Source:HGNC Symbol;Acc:HGNC:3415]	37.4288	3.48421	3.60811e-20	8.6667e-19
EPYC	epiphycan [Source:HGNC Symbol;Acc:HGNC:3053]	238.873	6.61819	4.68825e-103	2.87847e-100
EQTN	equatorin [Source:HGNC Symbol;Acc:HGNC:1359]	2.06542	-1.65211	0.00377146	0.0258407
ERBB2	erb-b2 receptor tyrosine kinase 2 [Source:HGNC Symbol;Acc:HGNC:3430]	51203.9	2.03304	1.03094e-08	1.25311e-07
ERCC6L	ERCC excision repair 6 like spindle assembly checkpoint helicase [Source:HGNC Symbol;Acc:HGNC:20794]	411.487	2.99403	2.24104e-70	3.52586e-68
ERFE	erythroferrone [Source:HGNC Symbol;Acc:HGNC:26727]	40.6196	2.08029	2.3223e-09	2.94209e-08
ERG	ETS transcription factor ERG [Source:HGNC Symbol;Acc:HGNC:3446]	1086.69	-1.75266	6.75577e-17	1.37703e-15
ERICH4	glutamate rich 4 [Source:HGNC Symbol;Acc:HGNC:34497]	2.93695	-2.97861	6.68279e-35	3.1681e-33
ERMN	ermin [Source:HGNC Symbol;Acc:HGNC:29208]	120.924	2.66508	4.27742e-21	1.07783e-19
ERP27	endoplasmic reticulum protein 27 [Source:HGNC Symbol;Acc:HGNC:26495]	1256.79	1.56769	0.000698691	0.00527698
ERVV-1	endogenous retrovirus group V member 1 envelope [Source:HGNC Symbol;Acc:HGNC:26501]	11.0498	3.07369	1.55435e-09	1.99631e-08
ERVV-2	endogenous retrovirus group V member 2 envelope [Source:HGNC Symbol;Acc:HGNC:39051]	14.78	5.43983	2.78185e-20	6.72696e-19
ESAM	endothelial cell adhesion molecule [Source:HGNC Symbol;Acc:HGNC:17474]	1980.76	-1.22027	0.0074524	0.0487524
ESCO2	establishment of sister chromatid cohesion N-acetyltransferase 2 [Source:HGNC Symbol;Acc:HGNC:27230]	445.097	2.93566	2.04658e-58	2.06902e-56
ESM1	endothelial cell specific molecule 1 [Source:HGNC Symbol;Acc:HGNC:3466]	609.909	2.99932	8.71961e-53	7.49142e-51
ESPL1	extra spindle pole bodies like 1 separase [Source:HGNC Symbol;Acc:HGNC:16856]	1094.87	2.88835	1.39016e-58	1.41678e-56
ESPN	espin [Source:HGNC Symbol;Acc:HGNC:13281]	1469.14	1.6976	1.00871e-05	9.26382e-05
ESR1	estrogen receptor 1 [Source:HGNC Symbol;Acc:HGNC:3467]	28859.9	1.58189	0.00634913	0.0419933
ESR2	estrogen receptor 2 [Source:HGNC Symbol;Acc:HGNC:3468]	47.422	-1.93439	2.51831e-14	4.43311e-13
ESRG	embryonic stem cell related [Source:HGNC Symbol;Acc:HGNC:39079]	4.34503	-2.39043	0.000193371	0.00156318
ESRP1	epithelial splicing regulatory protein 1 [Source:HGNC Symbol;Acc:HGNC:25966]	9604.53	1.67745	4.94839e-16	9.54527e-15
ETNK2	ethanolamine kinase 2 [Source:HGNC Symbol;Acc:HGNC:25575]	3140.46	1.41532	0.00266046	0.0185518
ETS2	ETS proto-oncogene 2 transcription factor [Source:HGNC Symbol;Acc:HGNC:3489]	3774.62	-1.34611	0.000113873	0.000944493
ETV7	ETS variant transcription factor 7 [Source:HGNC Symbol;Acc:HGNC:18160]	411.474	2.19044	5.64145e-16	1.08241e-14
EVPL	envoplakin [Source:HGNC Symbol;Acc:HGNC:3503]	3173.55	1.62644	2.15418e-09	2.73598e-08
EXO1	exonuclease 1 [Source:HGNC Symbol;Acc:HGNC:3511]	847.721	3.65067	2.74394e-90	9.08858e-88
EXOC1L	exocyst complex component 1 like [Source:HGNC Symbol;Acc:HGNC:53433]	0.596437	-3.76009	1.01801e-09	1.32436e-08
EXOC3L4	exocyst complex component 3 like 4 [Source:HGNC Symbol;Acc:HGNC:20120]	55.5152	1.73995	0.000170993	0.00139166
EXOSC4	exosome component 4 [Source:HGNC Symbol;Acc:HGNC:18189]	1559.28	1.57294	2.94588e-07	3.16503e-06
EZH1	enhancer of zeste 1 polycomb repressive complex 2 subunit [Source:HGNC Symbol;Acc:HGNC:3526]	2501.8	-1.37267	2.53615e-09	3.20655e-08
EZH2	enhancer of zeste 2 polycomb repressive complex 2 subunit [Source:HGNC Symbol;Acc:HGNC:3527]	1544.66	2.41423	1.41456e-45	9.72915e-44
EZR	ezrin [Source:HGNC Symbol;Acc:HGNC:12691]	24372.5	1.26464	0.00037261	0.00291657
F10	coagulation factor X [Source:HGNC Symbol;Acc:HGNC:3528]	174.094	-2.81026	2.5651e-53	2.2343e-51
F12	coagulation factor XII [Source:HGNC Symbol;Acc:HGNC:3530]	506.971	2.74545	1.53305e-32	6.57435e-31
F2	coagulation factor II thrombin [Source:HGNC Symbol;Acc:HGNC:3535]	2.72377	1.68107	0.00697071	0.0458156
F2RL2	coagulation factor II thrombin receptor like 2 [Source:HGNC Symbol;Acc:HGNC:3539]	1848.52	1.54868	0.000483078	0.00373022
F3	coagulation factor III tissue factor [Source:HGNC Symbol;Acc:HGNC:3541]	1788.45	-2.02332	2.26405e-13	3.75448e-12
F7	coagulation factor VII [Source:HGNC Symbol;Acc:HGNC:3544]	500.725	2.42823	1.26087e-10	1.75844e-09
F8	coagulation factor VIII [Source:HGNC Symbol;Acc:HGNC:3546]	1329.75	-1.70884	1.89806e-15	3.54977e-14
FAAP24	FA core complex associated protein 24 [Source:HGNC Symbol;Acc:HGNC:28467]	380.109	1.24996	0.000137975	0.00113505
FABP4	fatty acid binding protein 4 [Source:HGNC Symbol;Acc:HGNC:3559]	11336	-5.10232	1.9987e-60	2.23614e-58
FABP6	fatty acid binding protein 6 [Source:HGNC Symbol;Acc:HGNC:3561]	58.704	4.28368	2.20747e-24	6.59177e-23
FABP9	fatty acid binding protein 9 [Source:HGNC Symbol;Acc:HGNC:3563]	1.22221	-2.71137	0.00114313	0.00838704
FADS2	fatty acid desaturase 2 [Source:HGNC Symbol;Acc:HGNC:3575]	11068.7	2.046	1.92532e-08	2.28076e-07
FADS3	fatty acid desaturase 3 [Source:HGNC Symbol;Acc:HGNC:3576]	1288.8	-1.45868	2.61243e-06	2.54106e-05
FADS6	fatty acid desaturase 6 [Source:HGNC Symbol;Acc:HGNC:30459]	10.9007	2.62359	3.57679e-07	3.80552e-06
FAM107A	family with sequence similarity 107 member A [Source:HGNC Symbol;Acc:HGNC:30827]	908.851	-2.53298	2.59108e-14	4.55484e-13
FAM110A	family with sequence similarity 110 member A [Source:HGNC Symbol;Acc:HGNC:16188]	2095.2	1.43772	5.12526e-06	4.84303e-05
FAM110D	family with sequence similarity 110 member D [Source:HGNC Symbol;Acc:HGNC:25860]	165.405	-2.34172	3.51765e-25	1.0865e-23
FAM111B	family with sequence similarity 111 member B [Source:HGNC Symbol;Acc:HGNC:24200]	1455.96	3.02799	8.01138e-54	7.12616e-52
FAM126A	family with sequence similarity 126 member A [Source:HGNC Symbol;Acc:HGNC:24587]	1326.7	-1.96981	3.15359e-19	7.2498e-18
FAM135B	family with sequence similarity 135 member B [Source:HGNC Symbol;Acc:HGNC:28029]	129.168	2.55934	4.78424e-09	5.95028e-08
FAM138B	family with sequence similarity 138 member B [Source:HGNC Symbol;Acc:HGNC:33582]	0.313417	-2.25086	0.000487139	0.00375927
FAM13A	family with sequence similarity 13 member A [Source:HGNC Symbol;Acc:HGNC:19367]	1598.86	-2.46114	1.41564e-51	1.16457e-49
FAM13C	family with sequence similarity 13 member C [Source:HGNC Symbol;Acc:HGNC:19371]	183.495	-2.39264	1.47476e-29	5.59099e-28
FAM149A	family with sequence similarity 149 member A [Source:HGNC Symbol;Acc:HGNC:24527]	233.634	-2.16861	8.82468e-24	2.55337e-22
FAM155B	family with sequence similarity 155 member B [Source:HGNC Symbol;Acc:HGNC:30701]	231.93	1.67982	3.69639e-05	0.000323537
FAM162B	family with sequence similarity 162 member B [Source:HGNC Symbol;Acc:HGNC:21549]	50.871	-2.2737	1.19128e-28	4.37781e-27
FAM163B	family with sequence similarity 163 member B [Source:HGNC Symbol;Acc:HGNC:33277]	2.54808	2.41182	3.77216e-05	0.00032994
FAM171A2	family with sequence similarity 171 member A2 [Source:HGNC Symbol;Acc:HGNC:30480]	224.713	1.46772	0.00111475	0.00819317
FAM180B	family with sequence similarity 180 member B [Source:HGNC Symbol;Acc:HGNC:34451]	32.0411	-4.25924	8.30848e-53	7.16265e-51
FAM181A	family with sequence similarity 181 member A [Source:HGNC Symbol;Acc:HGNC:20491]	2.40761	-2.06037	0.000394533	0.0030748
FAM189A1	family with sequence similarity 189 member A1 [Source:HGNC Symbol;Acc:HGNC:29075]	95.7439	1.60093	0.00648187	0.0427926
FAM189A2	family with sequence similarity 189 member A2 [Source:HGNC Symbol;Acc:HGNC:24820]	993.48	-2.40666	1.55302e-17	3.28799e-16
FAM205C	family with sequence similarity 205 member C [Source:HGNC Symbol;Acc:HGNC:42673]	2.56234	-1.74184	0.00106879	0.0078969
FAM216B	family with sequence similarity 216 member B [Source:HGNC Symbol;Acc:HGNC:26883]	5.59905	2.29438	5.633e-05	0.000484951
FAM228A	family with sequence similarity 228 member A [Source:HGNC Symbol;Acc:HGNC:34418]	13.5532	-2.64526	2.67245e-29	1.00259e-27
FAM230C	family with sequence similarity 230 member C [Source:HGNC Symbol;Acc:HGNC:24482]	3.78408	4.57998	2.82416e-05	0.000249623
FAM234B	family with sequence similarity 234 member B [Source:HGNC Symbol;Acc:HGNC:29288]	6131.7	1.65294	0.000146678	0.00120232
FAM25A	family with sequence similarity 25 member A [Source:HGNC Symbol;Acc:HGNC:23436]	21.3776	4.09189	1.61879e-13	2.71847e-12
FAM43A	family with sequence similarity 43 member A [Source:HGNC Symbol;Acc:HGNC:26888]	499.499	-1.24609	0.00570943	0.0380422
FAM47E-STBD1	FAM47E-STBD1 readthrough [Source:HGNC Symbol;Acc:HGNC:44667]	8.74692	-2.14768	1.28677e-13	2.17104e-12
FAM49A	NA	949.422	-1.5516	3.40584e-08	3.9564e-07
FAM71A	family with sequence similarity 71 member A [Source:HGNC Symbol;Acc:HGNC:26541]	0.266208	-2.35003	0.00393627	0.0268822
FAM71F1	family with sequence similarity 71 member F1 [Source:HGNC Symbol;Acc:HGNC:30704]	11.3239	1.9349	3.60977e-05	0.000316395
FAM72A	family with sequence similarity 72 member A [Source:HGNC Symbol;Acc:HGNC:24044]	85.2604	2.60206	8.44388e-34	3.82298e-32
FAM72B	family with sequence similarity 72 member B [Source:HGNC Symbol;Acc:HGNC:24805]	73.9542	2.57261	1.83897e-28	6.68965e-27
FAM72C	family with sequence similarity 72 member C [Source:HGNC Symbol;Acc:HGNC:30602]	18.2407	2.95882	7.93339e-23	2.19459e-21
FAM72D	family with sequence similarity 72 member D [Source:HGNC Symbol;Acc:HGNC:33593]	40.2519	3.09865	6.92732e-37	3.50163e-35
FAM83A	family with sequence similarity 83 member A [Source:HGNC Symbol;Acc:HGNC:28210]	440.598	2.97835	1.91864e-14	3.40605e-13
FAM83A-AS1	FAM83A antisense RNA 1 [Source:HGNC Symbol;Acc:HGNC:48658]	12.2083	2.55257	1.07515e-07	1.19862e-06
FAM83C-AS1	FAM83C antisense RNA 1 [Source:HGNC Symbol;Acc:HGNC:16113]	3.14763	2.40141	3.25213e-08	3.78833e-07
FAM83D	family with sequence similarity 83 member D [Source:HGNC Symbol;Acc:HGNC:16122]	1122.52	3.7468	2.32118e-88	6.7943e-86
FAM83E	family with sequence similarity 83 member E [Source:HGNC Symbol;Acc:HGNC:25972]	724.54	1.64134	0.0023228	0.0163695
FAM83H	family with sequence similarity 83 member H [Source:HGNC Symbol;Acc:HGNC:24797]	8958.45	1.80112	5.83419e-19	1.32909e-17
FAM83H-AS1	FAM83H antisense RNA 1 (head to head) [Source:HGNC Symbol;Acc:HGNC:48720]	3317.03	2.30826	9.38748e-40	5.23971e-38
FAM89A	family with sequence similarity 89 member A [Source:HGNC Symbol;Acc:HGNC:25057]	536.438	-2.40482	2.48974e-21	6.32433e-20
FAM92B	NA	20.4867	1.90046	0.000138861	0.00114159
FANCA	FA complementation group A [Source:HGNC Symbol;Acc:HGNC:3582]	699.996	2.08871	4.80323e-22	1.26213e-20
FANCB	FA complementation group B [Source:HGNC Symbol;Acc:HGNC:3583]	109.493	1.32037	0.00243555	0.0170781
FANCD2	FA complementation group D2 [Source:HGNC Symbol;Acc:HGNC:3585]	1453.95	1.57545	3.09289e-11	4.48229e-10
FANCI	FA complementation group I [Source:HGNC Symbol;Acc:HGNC:25568]	2785.97	2.09764	2.97613e-33	1.31898e-31
FAP	fibroblast activation protein alpha [Source:HGNC Symbol;Acc:HGNC:3590]	2621.45	1.66518	4.46533e-08	5.12566e-07
FAT2	FAT atypical cadherin 2 [Source:HGNC Symbol;Acc:HGNC:3596]	934.455	-2.45947	1.10569e-12	1.76273e-11
FAT4	FAT atypical cadherin 4 [Source:HGNC Symbol;Acc:HGNC:23109]	831.776	-1.91383	6.67465e-13	1.07775e-11
FAXDC2	fatty acid hydroxylase domain containing 2 [Source:HGNC Symbol;Acc:HGNC:1334]	1945.36	-2.01175	4.26588e-11	6.11532e-10
FBLN5	fibulin 5 [Source:HGNC Symbol;Acc:HGNC:3602]	3878.17	-1.79628	8.49974e-11	1.1987e-09
FBN2	fibrillin 2 [Source:HGNC Symbol;Acc:HGNC:3604]	692.29	3.12038	1.3076e-31	5.41385e-30
FBN3	fibrillin 3 [Source:HGNC Symbol;Acc:HGNC:18794]	196.229	1.8461	0.00122569	0.00896147
FBXL16	F-box and leucine rich repeat protein 16 [Source:HGNC Symbol;Acc:HGNC:14150]	1925.07	1.94783	1.84138e-09	2.34699e-08
FBXL19	F-box and leucine rich repeat protein 19 [Source:HGNC Symbol;Acc:HGNC:25300]	1815.4	1.23728	0.00158646	0.0114758
FBXL6	F-box and leucine rich repeat protein 6 [Source:HGNC Symbol;Acc:HGNC:13603]	1634.25	1.85887	2.18739e-17	4.5886e-16
FBXO40	F-box protein 40 [Source:HGNC Symbol;Acc:HGNC:29816]	3.24443	-3.18977	1.03567e-18	2.33402e-17
FBXO43	F-box protein 43 [Source:HGNC Symbol;Acc:HGNC:28521]	69.5125	2.44346	2.08501e-28	7.55195e-27
FCAMR	Fc fragment of IgA and IgM receptor [Source:HGNC Symbol;Acc:HGNC:24692]	13.9662	2.5722	5.38978e-07	5.61809e-06
FCER1A	Fc fragment of IgE receptor Ia [Source:HGNC Symbol;Acc:HGNC:3609]	197.82	-1.46177	0.0075642	0.0494196
FCGR1A	Fc fragment of IgG receptor Ia [Source:HGNC Symbol;Acc:HGNC:3613]	319.968	1.86616	1.86411e-14	3.31627e-13
FCGR3A	Fc fragment of IgG receptor IIIa [Source:HGNC Symbol;Acc:HGNC:3619]	4504.73	1.35045	0.00267503	0.0186482
FCRL1	Fc receptor like 1 [Source:HGNC Symbol;Acc:HGNC:18509]	47.7187	1.80944	0.003585	0.0246034
FCRL3	Fc receptor like 3 [Source:HGNC Symbol;Acc:HGNC:18506]	156.089	1.95623	1.02026e-05	9.35633e-05
FCRL4	Fc receptor like 4 [Source:HGNC Symbol;Acc:HGNC:18507]	10.0973	3.43735	5.71257e-19	1.30256e-17
FCRLA	Fc receptor like A [Source:HGNC Symbol;Acc:HGNC:18504]	121.818	1.61729	0.00576597	0.0383783
FCRLB	Fc receptor like B [Source:HGNC Symbol;Acc:HGNC:26431]	300.139	3.07089	1.74008e-20	4.25687e-19
FEN1	flap structure-specific endonuclease 1 [Source:HGNC Symbol;Acc:HGNC:3650]	2408.03	1.72779	5.78225e-17	1.18435e-15
FER1L4	fer-1 like family member 4 (pseudogene) [Source:HGNC Symbol;Acc:HGNC:15801]	396.195	1.54006	0.0012305	0.00899401
FER1L6	fer-1 like family member 6 [Source:HGNC Symbol;Acc:HGNC:28065]	16.8634	1.71351	0.00192619	0.0137555
FER1L6-AS2	FER1L6 antisense RNA 2 [Source:HGNC Symbol;Acc:HGNC:26534]	1.96795	3.13385	3.29535e-05	0.000289745
FERMT2	fermitin family member 2 [Source:HGNC Symbol;Acc:HGNC:15767]	3669.3	-1.89296	8.83012e-23	2.42136e-21
FEZ1	fasciculation and elongation protein zeta 1 [Source:HGNC Symbol;Acc:HGNC:3659]	342.486	-1.50337	3.27701e-07	3.49839e-06
FEZF1	FEZ family zinc finger 1 [Source:HGNC Symbol;Acc:HGNC:22788]	3.94883	2.29024	0.00121871	0.00891301
FEZF1-AS1	FEZF1 antisense RNA 1 [Source:HGNC Symbol;Acc:HGNC:41001]	14.1752	2.66225	2.30724e-07	2.49915e-06
FEZF2	FEZ family zinc finger 2 [Source:HGNC Symbol;Acc:HGNC:13506]	3.26253	-2.76633	0.000191563	0.00154956
FFAR3	free fatty acid receptor 3 [Source:HGNC Symbol;Acc:HGNC:4499]	3.62754	-2.08813	2.63222e-08	3.08477e-07
FFAR4	free fatty acid receptor 4 [Source:HGNC Symbol;Acc:HGNC:19061]	111.163	-2.05037	3.26434e-19	7.49072e-18
FGD3	FYVE RhoGEF and PH domain containing 3 [Source:HGNC Symbol;Acc:HGNC:16027]	3513.26	1.99553	4.28135e-10	5.7449e-09
FGF1	fibroblast growth factor 1 [Source:HGNC Symbol;Acc:HGNC:3665]	1109.23	-2.15597	2.77872e-22	7.39415e-21
FGF13-AS1	FGF13 antisense RNA 1 [Source:HGNC Symbol;Acc:HGNC:44264]	12.0549	-2.98107	2.20107e-24	6.58047e-23
FGF14-AS2	FGF14 antisense RNA 2 [Source:HGNC Symbol;Acc:HGNC:44368]	92.817	-2.1134	2.28767e-16	4.49551e-15
FGF17	fibroblast growth factor 17 [Source:HGNC Symbol;Acc:HGNC:3673]	7.57557	-1.5699	0.00557877	0.0372406
FGF2	fibroblast growth factor 2 [Source:HGNC Symbol;Acc:HGNC:3676]	897.496	-2.86592	2.71297e-27	9.29164e-26
FGF21	fibroblast growth factor 21 [Source:HGNC Symbol;Acc:HGNC:3678]	3.94429	3.80262	3.07977e-06	2.96811e-05
FGF4	fibroblast growth factor 4 [Source:HGNC Symbol;Acc:HGNC:3682]	2.43743	3.14459	0.00495506	0.0332978
FGF5	fibroblast growth factor 5 [Source:HGNC Symbol;Acc:HGNC:3683]	11.1466	3.24822	2.39828e-15	4.45221e-14
FGF7	fibroblast growth factor 7 [Source:HGNC Symbol;Acc:HGNC:3685]	693.121	-1.72585	2.34577e-07	2.53869e-06
FGFBP2	fibroblast growth factor binding protein 2 [Source:HGNC Symbol;Acc:HGNC:29451]	137.61	-2.80408	8.69859e-12	1.30572e-10
FGFR3	fibroblast growth factor receptor 3 [Source:HGNC Symbol;Acc:HGNC:3690]	1847.1	2.21384	1.85327e-10	2.55909e-09
FGFR4	fibroblast growth factor receptor 4 [Source:HGNC Symbol;Acc:HGNC:3691]	1197.37	1.73726	0.000504785	0.00388829
FHL1	four and a half LIM domains 1 [Source:HGNC Symbol;Acc:HGNC:3702]	8752.93	-5.17181	1.35567e-158	4.87518e-155
FHL5	four and a half LIM domains 5 [Source:HGNC Symbol;Acc:HGNC:17371]	148.837	-2.76689	1.3595e-34	6.3025e-33
FHOD3	formin homology 2 domain containing 3 [Source:HGNC Symbol;Acc:HGNC:26178]	705.492	-1.48362	0.000112261	0.000931733
FIBCD1	fibrinogen C domain containing 1 [Source:HGNC Symbol;Acc:HGNC:25922]	199.707	2.29698	1.03457e-06	1.0514e-05
FIGNL2-DT	FIGNL2 divergent transcript [Source:HGNC Symbol;Acc:HGNC:53299]	2.90484	-1.9884	5.84539e-07	6.06537e-06
FILIP1	filamin A interacting protein 1 [Source:HGNC Symbol;Acc:HGNC:21015]	434.941	-1.66971	1.66375e-08	1.97647e-07
FILIP1L	filamin A interacting protein 1 like [Source:HGNC Symbol;Acc:HGNC:24589]	2816.28	-1.34431	0.001631	0.0117811
FKBP4	FKBP prolyl isomerase 4 [Source:HGNC Symbol;Acc:HGNC:3720]	23582.2	1.48314	5.37575e-08	6.14271e-07
FLAD1	flavin adenine dinucleotide synthetase 1 [Source:HGNC Symbol;Acc:HGNC:24671]	3815.91	1.33381	4.04671e-06	3.85571e-05
FLG-AS1	FLG antisense RNA 1 [Source:HGNC Symbol;Acc:HGNC:27913]	35.9158	-1.51339	0.000330422	0.00259929
FLJ12825	uncharacterized LOC440101 [Source:NCBI gene (formerly Entrezgene);Acc:440101]	85.0061	1.80291	5.8549e-06	5.50356e-05
FLJ33534	NA	39.2868	2.57773	8.73228e-12	1.31e-10
FLJ34503	NA	8.14614	-1.83089	0.00192951	0.0137752
FLNC	filamin C [Source:HGNC Symbol;Acc:HGNC:3756]	986.011	-1.70831	4.95301e-07	5.18214e-06
FLRT2	fibronectin leucine rich transmembrane protein 2 [Source:HGNC Symbol;Acc:HGNC:3761]	1035.89	-1.85856	7.51544e-11	1.06225e-09
FLT4	fms related receptor tyrosine kinase 4 [Source:HGNC Symbol;Acc:HGNC:3767]	927.587	-1.28896	0.00069563	0.00525543
FLVCR1	FLVCR heme transporter 1 [Source:HGNC Symbol;Acc:HGNC:24682]	1613.94	1.48283	6.90819e-10	9.1382e-09
FMO2	flavin containing dimethylaniline monoxygenase 2 [Source:HGNC Symbol;Acc:HGNC:3770]	2153.74	-3.21686	2.42167e-32	1.028e-30
FMO9P	flavin containing dimethylaniline monoxygenase 9 pseudogene [Source:HGNC Symbol;Acc:HGNC:32210]	7.4456	3.03336	1.03223e-08	1.25407e-07
FMOD	fibromodulin [Source:HGNC Symbol;Acc:HGNC:3774]	9289.75	-1.39096	0.00737721	0.0482982
FMR1NB	FMR1 neighbor [Source:HGNC Symbol;Acc:HGNC:26372]	3.24955	2.95676	1.25767e-06	1.26586e-05
FN1	fibronectin 1 [Source:HGNC Symbol;Acc:HGNC:3778]	277897	3.03981	2.24771e-51	1.83706e-49
FNDC1	fibronectin type III domain containing 1 [Source:HGNC Symbol;Acc:HGNC:21184]	4540.16	1.47479	0.00188014	0.0134571
FNDC10	fibronectin type III domain containing 10 [Source:HGNC Symbol;Acc:HGNC:42951]	1077.17	1.72524	8.59942e-10	1.12688e-08
FNDC4	fibronectin type III domain containing 4 [Source:HGNC Symbol;Acc:HGNC:20239]	454.613	-1.44488	0.000169197	0.00137838
FOLR2	folate receptor beta [Source:HGNC Symbol;Acc:HGNC:3793]	699.029	-2.05813	6.18511e-14	1.06278e-12
FOS	Fos proto-oncogene AP-1 transcription factor subunit [Source:HGNC Symbol;Acc:HGNC:3796]	21026.5	-2.9238	5.22802e-30	2.02781e-28
FOSB	FosB proto-oncogene AP-1 transcription factor subunit [Source:HGNC Symbol;Acc:HGNC:3797]	7088.71	-3.96386	3.79102e-46	2.68821e-44
FOXA1	forkhead box A1 [Source:HGNC Symbol;Acc:HGNC:5021]	16727.4	1.68688	7.12726e-05	0.000607156
FOXA3	forkhead box A3 [Source:HGNC Symbol;Acc:HGNC:5023]	64.9498	2.04728	0.00018878	0.00152901
FOXD1	forkhead box D1 [Source:HGNC Symbol;Acc:HGNC:3802]	97.6591	3.11285	2.61027e-17	5.45298e-16
FOXD2	forkhead box D2 [Source:HGNC Symbol;Acc:HGNC:3803]	151.258	1.82234	4.05315e-09	5.07107e-08
FOXD3	forkhead box D3 [Source:HGNC Symbol;Acc:HGNC:3804]	38.2374	3.07047	5.86551e-15	1.06994e-13
FOXD3-AS1	FOXD3 antisense RNA 1 [Source:HGNC Symbol;Acc:HGNC:40241]	146.736	4.0909	2.5634e-39	1.40892e-37
FOXD4	forkhead box D4 [Source:HGNC Symbol;Acc:HGNC:3805]	34.0435	1.64637	5.63394e-06	5.3018e-05
FOXD4L1	forkhead box D4 like 1 [Source:HGNC Symbol;Acc:HGNC:18521]	9.05189	1.83964	1.06508e-06	1.08066e-05
FOXD4L3	forkhead box D4 like 3 [Source:HGNC Symbol;Acc:HGNC:18523]	1.02159	1.84309	0.00496623	0.033364
FOXG1	forkhead box G1 [Source:HGNC Symbol;Acc:HGNC:3811]	10.9581	4.19328	6.06654e-13	9.82077e-12
FOXH1	forkhead box H1 [Source:HGNC Symbol;Acc:HGNC:3814]	18.9308	2.25734	2.28935e-13	3.79392e-12
FOXJ1	forkhead box J1 [Source:HGNC Symbol;Acc:HGNC:3816]	361.311	4.33021	3.31304e-32	1.39231e-30
FOXM1	forkhead box M1 [Source:HGNC Symbol;Acc:HGNC:3818]	2692.87	3.71636	3.77272e-88	1.07921e-85
FOXN3	forkhead box N3 [Source:HGNC Symbol;Acc:HGNC:1928]	3514.1	-1.59997	1.78001e-14	3.17115e-13
FOXO1	forkhead box O1 [Source:HGNC Symbol;Acc:HGNC:3819]	2116.89	-1.88445	5.69627e-24	1.6771e-22
FOXO6	forkhead box O6 [Source:HGNC Symbol;Acc:HGNC:24814]	386.865	1.69478	1.5891e-09	2.03782e-08
FOXP2	forkhead box P2 [Source:HGNC Symbol;Acc:HGNC:13875]	181.477	-2.04724	7.30662e-13	1.17602e-11
FOXP3	forkhead box P3 [Source:HGNC Symbol;Acc:HGNC:6106]	363.796	2.21094	1.56896e-21	4.02193e-20
FPGT-TNNI3K	FPGT-TNNI3K readthrough [Source:HGNC Symbol;Acc:HGNC:42952]	47.6967	-1.48188	0.00050741	0.00390613
FREM1	FRAS1 related extracellular matrix 1 [Source:HGNC Symbol;Acc:HGNC:23399]	351.446	-3.17242	1.57081e-43	9.88551e-42
FRG1-DT	FRG1 divergent transcript [Source:HGNC Symbol;Acc:HGNC:51590]	29.7706	-1.38329	0.00753201	0.0492476
FRGCA	FOXM1-regulated gastric cancer associated [Source:HGNC Symbol;Acc:HGNC:51844]	3.90918	2.77637	2.96102e-07	3.17723e-06
FRMD1	FERM domain containing 1 [Source:HGNC Symbol;Acc:HGNC:21240]	44.2451	-4.63308	1.33736e-77	2.75945e-75
FRMPD2	FERM and PDZ domain containing 2 [Source:HGNC Symbol;Acc:HGNC:28572]	38.4581	-1.69167	0.00163976	0.011841
FRMPD3	FERM and PDZ domain containing 3 [Source:HGNC Symbol;Acc:HGNC:29382]	272.972	1.86577	1.5818e-06	1.57698e-05
FRMPD4	FERM and PDZ domain containing 4 [Source:HGNC Symbol;Acc:HGNC:29007]	7.94052	-1.79929	0.000533334	0.00409567
FSD1	fibronectin type III and SPRY domain containing 1 [Source:HGNC Symbol;Acc:HGNC:13745]	39.3757	2.90965	1.10207e-16	2.22473e-15
FSIP1	fibrous sheath interacting protein 1 [Source:HGNC Symbol;Acc:HGNC:21674]	1044.7	2.67116	1.90694e-14	3.38768e-13
FSTL1	follistatin like 1 [Source:HGNC Symbol;Acc:HGNC:3972]	24753.7	-1.28669	0.00556926	0.037187
FSTL4	follistatin like 4 [Source:HGNC Symbol;Acc:HGNC:21389]	274.701	1.69054	0.000146011	0.00119724
FTHL17	ferritin heavy chain like 17 [Source:HGNC Symbol;Acc:HGNC:3987]	5.15198	5.22217	0.000189997	0.00153738
FUT2	fucosyltransferase 2 [Source:HGNC Symbol;Acc:HGNC:4013]	565.339	1.69471	2.44471e-06	2.38622e-05
FUT3	fucosyltransferase 3 (Lewis blood group) [Source:HGNC Symbol;Acc:HGNC:4014]	344.308	2.0438	2.60565e-05	0.00023104
FUT7	fucosyltransferase 7 [Source:HGNC Symbol;Acc:HGNC:4018]	43.2278	2.09545	8.88717e-10	1.161e-08
FXYD1	FXYD domain containing ion transport regulator 1 [Source:HGNC Symbol;Acc:HGNC:4025]	67.309	-3.92189	1.61824e-86	4.38022e-84
FXYD2	FXYD domain containing ion transport regulator 2 [Source:HGNC Symbol;Acc:HGNC:4026]	16.3954	-1.5462	0.000142339	0.00116904
FXYD3	FXYD domain containing ion transport regulator 3 [Source:HGNC Symbol;Acc:HGNC:4027]	12789.3	1.35371	0.0046511	0.0314061
FZD10-AS1	FZD10 antisense divergent transcript [Source:HGNC Symbol;Acc:HGNC:48632]	197.464	-1.5033	0.00126979	0.00926777
FZD2	frizzled class receptor 2 [Source:HGNC Symbol;Acc:HGNC:4040]	445.515	1.37635	0.000292023	0.00231312
FZD4	frizzled class receptor 4 [Source:HGNC Symbol;Acc:HGNC:4042]	4107.42	-2.66325	6.64526e-55	6.0173e-53
G0S2	G0/G1 switch 2 [Source:HGNC Symbol;Acc:HGNC:30229]	1844.47	-4.38323	6.54272e-71	1.0424e-68
G2E3-AS1	G2E3 antisense RNA 1 [Source:HGNC Symbol;Acc:HGNC:53463]	3.15493	2.86701	0.00299964	0.0207844
GABARAPL1	GABA type A receptor associated protein like 1 [Source:HGNC Symbol;Acc:HGNC:4068]	2943.85	-1.45817	1.37588e-09	1.77252e-08
GABBR2	gamma-aminobutyric acid type B receptor subunit 2 [Source:HGNC Symbol;Acc:HGNC:4507]	122.899	3.67417	4.71623e-16	9.12542e-15
GABRA1	gamma-aminobutyric acid type A receptor subunit alpha1 [Source:HGNC Symbol;Acc:HGNC:4075]	3.80614	3.53345	5.54272e-07	5.76795e-06
GABRA3	gamma-aminobutyric acid type A receptor subunit alpha3 [Source:HGNC Symbol;Acc:HGNC:4077]	63.1508	4.63034	9.63663e-20	2.25658e-18
GABRA4	gamma-aminobutyric acid type A receptor subunit alpha4 [Source:HGNC Symbol;Acc:HGNC:4078]	4.37656	-3.33623	2.32226e-10	3.17881e-09
GABRA5	gamma-aminobutyric acid type A receptor subunit alpha5 [Source:HGNC Symbol;Acc:HGNC:4079]	15.5034	5.26787	1.22015e-23	3.51027e-22
GABRD	gamma-aminobutyric acid type A receptor subunit delta [Source:HGNC Symbol;Acc:HGNC:4084]	216.906	3.35032	2.29105e-73	3.9233e-71
GABRE	gamma-aminobutyric acid type A receptor subunit epsilon [Source:HGNC Symbol;Acc:HGNC:4085]	827.102	-2.12468	1.65364e-07	1.81381e-06
GABRG1	gamma-aminobutyric acid type A receptor subunit gamma1 [Source:HGNC Symbol;Acc:HGNC:4086]	3.58211	-2.32034	1.43118e-07	1.57668e-06
GABRG2	gamma-aminobutyric acid type A receptor subunit gamma2 [Source:HGNC Symbol;Acc:HGNC:4087]	6.57523	4.16392	6.90156e-07	7.12313e-06
GABRQ	gamma-aminobutyric acid type A receptor subunit theta [Source:HGNC Symbol;Acc:HGNC:14454]	66.8466	4.03552	3.34707e-23	9.48826e-22
GACAT2	gastric cancer associated transcript 2 [Source:HGNC Symbol;Acc:HGNC:50516]	10.5524	1.90269	0.0038118	0.0261029
GACAT3	gastric cancer associated transcript 3 [Source:HGNC Symbol;Acc:HGNC:50847]	6.89529	1.94551	0.00123541	0.00902466
GAD1	glutamate decarboxylase 1 [Source:HGNC Symbol;Acc:HGNC:4092]	110.607	2.82976	9.70751e-14	1.64779e-12
GAL	galanin and GMAP prepropeptide [Source:HGNC Symbol;Acc:HGNC:4114]	193.336	2.73329	6.66393e-13	1.07671e-11
GAL3ST2	galactose-3-O-sulfotransferase 2 [Source:HGNC Symbol;Acc:HGNC:24869]	55.5366	4.64194	2.25135e-38	1.20838e-36
GALE	UDP-galactose-4-epimerase [Source:HGNC Symbol;Acc:HGNC:4116]	2277.79	1.68142	2.98434e-12	4.60889e-11
GALNT15	polypeptide N-acetylgalactosaminyltransferase 15 [Source:HGNC Symbol;Acc:HGNC:21531]	1080.95	-3.1971	3.2281e-48	2.41848e-46
GALNT6	polypeptide N-acetylgalactosaminyltransferase 6 [Source:HGNC Symbol;Acc:HGNC:4128]	12648	1.45993	0.00161007	0.0116366
GALR1	galanin receptor 1 [Source:HGNC Symbol;Acc:HGNC:4132]	5.15615	-2.61812	1.33031e-10	1.8522e-09
GALR2	galanin receptor 2 [Source:HGNC Symbol;Acc:HGNC:4133]	4.15698	1.64748	0.00206917	0.0147139
GAS1	growth arrest specific 1 [Source:HGNC Symbol;Acc:HGNC:4165]	1919.64	-1.35451	0.00417499	0.0283892
GAS1RR	GAS1 adjacent regulatory RNA [Source:HGNC Symbol;Acc:HGNC:52261]	69.4195	-2.39084	3.39746e-27	1.15887e-25
GAS2	growth arrest specific 2 [Source:HGNC Symbol;Acc:HGNC:4167]	71.7023	-1.6664	1.81395e-05	0.000163489
GAS2L3	growth arrest specific 2 like 3 [Source:HGNC Symbol;Acc:HGNC:27475]	545.898	1.50588	5.61673e-07	5.83533e-06
GATA3	GATA binding protein 3 [Source:HGNC Symbol;Acc:HGNC:4172]	32423.9	1.68629	7.72659e-06	7.18247e-05
GATA3-AS1	GATA3 antisense RNA 1 [Source:HGNC Symbol;Acc:HGNC:33786]	573.055	2.34386	1.05454e-09	1.36905e-08
GATA4	GATA binding protein 4 [Source:HGNC Symbol;Acc:HGNC:4173]	63.48	4.71387	1.05325e-18	2.3715e-17
GATA5	GATA binding protein 5 [Source:HGNC Symbol;Acc:HGNC:15802]	72.2436	4.44955	3.30939e-20	7.95675e-19
GBE1	14-alpha-glucan branching enzyme 1 [Source:HGNC Symbol;Acc:HGNC:4180]	2129.18	-1.40957	5.07026e-07	5.29381e-06
GBP5	guanylate binding protein 5 [Source:HGNC Symbol;Acc:HGNC:19895]	1762.28	2.80476	2.87739e-21	7.29431e-20
GBX2	gastrulation brain homeobox 2 [Source:HGNC Symbol;Acc:HGNC:4186]	10.6548	4.75847	1.8471e-36	9.15294e-35
GCGR	glucagon receptor [Source:HGNC Symbol;Acc:HGNC:4192]	5.81802	2.04974	0.000278339	0.00221029
GCNT3	glucosaminyl (N-acetyl) transferase 3 mucin type [Source:HGNC Symbol;Acc:HGNC:4205]	43.0119	1.87325	8.67081e-05	0.00073049
GCOM1	GRINL1A complex locus 1 [Source:HGNC Symbol;Acc:HGNC:26424]	33.6187	-1.51782	0.001942	0.0138487
GDF10	growth differentiation factor 10 [Source:HGNC Symbol;Acc:HGNC:4215]	171.057	-3.25693	8.79898e-23	2.41545e-21
GDF15	growth differentiation factor 15 [Source:HGNC Symbol;Acc:HGNC:30142]	1142.98	2.18553	6.89605e-10	9.12694e-09
GDNF	glial cell derived neurotrophic factor [Source:HGNC Symbol;Acc:HGNC:4232]	33.7098	1.90222	4.02713e-05	0.000350779
GDPD2	glycerophosphodiester phosphodiesterase domain containing 2 [Source:HGNC Symbol;Acc:HGNC:25974]	52.4718	2.7553	2.03857e-13	3.40297e-12
GFAP	glial fibrillary acidic protein [Source:HGNC Symbol;Acc:HGNC:4235]	95.0821	-2.78049	1.58928e-16	3.16011e-15
GFRA2	GDNF family receptor alpha 2 [Source:HGNC Symbol;Acc:HGNC:4244]	92.8386	-2.0296	1.45827e-08	1.74722e-07
GFRAL	GDNF family receptor alpha like [Source:HGNC Symbol;Acc:HGNC:32789]	1.00115	-2.58911	1.78522e-07	1.94965e-06
GFY	golgi associated olfactory signaling regulator [Source:HGNC Symbol;Acc:HGNC:44663]	3.99635	3.16135	2.9764e-08	3.47196e-07
GGCT	gamma-glutamylcyclotransferase [Source:HGNC Symbol;Acc:HGNC:21705]	4905.36	1.52191	9.25532e-09	1.1288e-07
GGH	gamma-glutamyl hydrolase [Source:HGNC Symbol;Acc:HGNC:4248]	1901.19	1.70174	4.27489e-07	4.50258e-06
GGT2	gamma-glutamyltransferase 2 [Source:HGNC Symbol;Acc:HGNC:4251]	7.6265	-1.83201	0.000587794	0.0044838
GGTA1P	glycoprotein alpha-galactosyltransferase 1 pseudogene [Source:HGNC Symbol;Acc:HGNC:4253]	625.046	-2.20283	1.35384e-27	4.71371e-26
GHR	growth hormone receptor [Source:HGNC Symbol;Acc:HGNC:4263]	1808.37	-3.05687	3.72616e-45	2.5351e-43
GIMAP1	GTPase IMAP family member 1 [Source:HGNC Symbol;Acc:HGNC:23237]	507.743	-1.52315	1.16646e-06	1.17641e-05
GIMAP5	GTPase IMAP family member 5 [Source:HGNC Symbol;Acc:HGNC:18005]	102.881	-1.56602	3.99176e-05	0.000347939
GIMAP6	GTPase IMAP family member 6 [Source:HGNC Symbol;Acc:HGNC:21918]	1461.1	-1.59253	2.64188e-09	3.33354e-08
GIMAP7	GTPase IMAP family member 7 [Source:HGNC Symbol;Acc:HGNC:22404]	832.596	-1.44777	0.000213244	0.00171502
GIMAP8	GTPase IMAP family member 8 [Source:HGNC Symbol;Acc:HGNC:21792]	979.498	-1.92026	5.65072e-21	1.41397e-19
GINS1	GINS complex subunit 1 [Source:HGNC Symbol;Acc:HGNC:28980]	1136.38	2.61205	3.55258e-55	3.29997e-53
GINS2	GINS complex subunit 2 [Source:HGNC Symbol;Acc:HGNC:24575]	1175.28	2.20683	2.41891e-27	8.30713e-26
GINS4	GINS complex subunit 4 [Source:HGNC Symbol;Acc:HGNC:28226]	594.58	2.10422	2.44361e-17	5.11329e-16
GIPC2	GIPC PDZ domain containing family member 2 [Source:HGNC Symbol;Acc:HGNC:18177]	156.334	-2.87441	2.52617e-43	1.58187e-41
GJA3	gap junction protein alpha 3 [Source:HGNC Symbol;Acc:HGNC:4277]	20.4108	2.39081	1.78435e-12	2.80383e-11
GJB2	gap junction protein beta 2 [Source:HGNC Symbol;Acc:HGNC:4284]	2376.7	4.29769	3.21787e-90	1.05199e-87
GLB1L3	galactosidase beta 1 like 3 [Source:HGNC Symbol;Acc:HGNC:25147]	37.3806	-1.81496	0.000248309	0.00198372
GLDC	glycine decarboxylase [Source:HGNC Symbol;Acc:HGNC:4313]	470.86	3.08443	1.37021e-15	2.57982e-14
GLDN	gliomedin [Source:HGNC Symbol;Acc:HGNC:29514]	275.13	-2.0648	3.78946e-09	4.74824e-08
GLP2R	glucagon like peptide 2 receptor [Source:HGNC Symbol;Acc:HGNC:4325]	31.5425	-3.38639	1.44892e-25	4.53652e-24
GLRA4	glycine receptor alpha 4 (pseudogene) [Source:HGNC Symbol;Acc:HGNC:31715]	10.0826	-3.35881	9.39509e-23	2.57068e-21
GLYAT	glycine-N-acyltransferase [Source:HGNC Symbol;Acc:HGNC:13734]	155.626	-6.16056	9.9309e-83	2.40375e-80
GLYATL1	glycine-N-acyltransferase like 1 [Source:HGNC Symbol;Acc:HGNC:30519]	461.393	2.01823	4.49523e-06	4.27013e-05
GLYATL3	glycine-N-acyltransferase like 3 [Source:HGNC Symbol;Acc:HGNC:21349]	7.99142	5.5685	1.61762e-09	2.07334e-08
GMNC	geminin coiled-coil domain containing [Source:HGNC Symbol;Acc:HGNC:40049]	2.16556	-3.20738	1.47212e-08	1.76252e-07
GNAI1	G protein subunit alpha i1 [Source:HGNC Symbol;Acc:HGNC:4384]	1098.01	-2.38245	1.48591e-32	6.38308e-31
GNAL	G protein subunit alpha L [Source:HGNC Symbol;Acc:HGNC:4388]	443.491	-2.14941	1.55649e-25	4.86124e-24
GNAT1	G protein subunit alpha transducin 1 [Source:HGNC Symbol;Acc:HGNC:4393]	2.2936	1.77507	0.00390047	0.0266522
GNG11	G protein subunit gamma 11 [Source:HGNC Symbol;Acc:HGNC:4403]	1891.45	-2.27947	1.35324e-41	7.99509e-40
GNG12-AS1	GNG12 DIRAS3 and WLS antisense RNA 1 [Source:HGNC Symbol;Acc:HGNC:43938]	44.8267	-1.93074	3.52954e-14	6.14447e-13
GNG13	G protein subunit gamma 13 [Source:HGNC Symbol;Acc:HGNC:14131]	59.0451	6.08987	3.84495e-66	5.0411e-64
GNG2	G protein subunit gamma 2 [Source:HGNC Symbol;Acc:HGNC:4404]	1291.77	-2.00442	1.83711e-23	5.2492e-22
GNG3	G protein subunit gamma 3 [Source:HGNC Symbol;Acc:HGNC:4405]	21.3425	1.86981	8.36132e-08	9.4006e-07
GNG4	G protein subunit gamma 4 [Source:HGNC Symbol;Acc:HGNC:4407]	554.358	2.76142	1.84248e-12	2.89157e-11
GNG7	G protein subunit gamma 7 [Source:HGNC Symbol;Acc:HGNC:4410]	833.523	-1.33711	0.003873	0.0264788
GNG8	G protein subunit gamma 8 [Source:HGNC Symbol;Acc:HGNC:19664]	5.36532	1.54751	0.0062671	0.041484
GNGT1	G protein subunit gamma transducin 1 [Source:HGNC Symbol;Acc:HGNC:4411]	25.067	5.026	4.62724e-17	9.52424e-16
GOLGA6L4	golgin A6 family like 4 [Source:HGNC Symbol;Acc:HGNC:27256]	5.80035	-1.44938	0.00340408	0.0234256
GOLGA8G	golgin A8 family member G [Source:HGNC Symbol;Acc:HGNC:25328]	0.531282	-2.27082	0.000134726	0.00110941
GOLGA8H	golgin A8 family member H [Source:HGNC Symbol;Acc:HGNC:37443]	11.0567	-1.58248	6.60542e-07	6.82867e-06
GOLGA8IP	golgin A8 family member I pseudogene [Source:HGNC Symbol;Acc:HGNC:26660]	2.34689	-1.83526	1.14384e-06	1.15546e-05
GOLGA8K	golgin A8 family member K [Source:HGNC Symbol;Acc:HGNC:38652]	3.33774	-1.74107	2.23893e-07	2.42829e-06
GOLGA8M	golgin A8 family member M [Source:HGNC Symbol;Acc:HGNC:44404]	3.81199	-3.14712	5.02556e-52	4.18902e-50
GOLGA8N	golgin A8 family member N [Source:HGNC Symbol;Acc:HGNC:44405]	56.9887	-1.51725	7.6928e-07	7.89767e-06
GOLGA8O	golgin A8 family member O [Source:HGNC Symbol;Acc:HGNC:44406]	1.88826	-1.62134	0.000737568	0.00554895
GOLGA8Q	golgin A8 family member Q [Source:HGNC Symbol;Acc:HGNC:44408]	1.84792	-1.52728	0.00305852	0.0211633
GOLGA8R	golgin A8 family member R [Source:HGNC Symbol;Acc:HGNC:44407]	14.6669	-1.5243	1.97483e-05	0.000177038
GOLGA8T	golgin A8 family member T [Source:HGNC Symbol;Acc:HGNC:44410]	1.36704	-1.7087	4.00387e-05	0.000348873
GOLT1A	golgi transport 1A [Source:HGNC Symbol;Acc:HGNC:24766]	402.833	1.42969	0.000678485	0.00513515
GP2	glycoprotein 2 [Source:HGNC Symbol;Acc:HGNC:4441]	2418.91	2.11331	0.000262716	0.00209151
GPAM	glycerol-3-phosphate acyltransferase mitochondrial [Source:HGNC Symbol;Acc:HGNC:24865]	4626.99	-4.45216	1.74533e-193	1.46451e-189
GPAT3	glycerol-3-phosphate acyltransferase 3 [Source:HGNC Symbol;Acc:HGNC:28157]	336.433	-1.61735	1.20535e-05	0.000110016
GPBAR1	G protein-coupled bile acid receptor 1 [Source:HGNC Symbol;Acc:HGNC:19680]	61.0999	-2.96561	6.49411e-59	6.75522e-57
GPC2	glypican 2 [Source:HGNC Symbol;Acc:HGNC:4450]	154.761	1.94064	4.42936e-08	5.08902e-07
GPC3	glypican 3 [Source:HGNC Symbol;Acc:HGNC:4451]	2257.5	-2.65716	3.31904e-17	6.89358e-16
GPD1	glycerol-3-phosphate dehydrogenase 1 [Source:HGNC Symbol;Acc:HGNC:4455]	4722.83	-5.61586	2.4787e-87	6.85674e-85
GPHA2	glycoprotein hormone subunit alpha 2 [Source:HGNC Symbol;Acc:HGNC:18054]	4.4293	1.97159	0.00233104	0.0164184
GPIHBP1	glycosylphosphatidylinositol anchored high density lipoprotein binding protein 1 [Source:HGNC Symbol;Acc:HGNC:24945]	393.297	-3.93134	1.11175e-76	2.16947e-74
GPLD1	glycosylphosphatidylinositol specific phospholipase D1 [Source:HGNC Symbol;Acc:HGNC:4459]	110.875	-2.53305	2.56017e-27	8.78028e-26
GPM6B	glycoprotein M6B [Source:HGNC Symbol;Acc:HGNC:4461]	1216.71	-1.69971	1.16244e-06	1.17283e-05
GPR137C	G protein-coupled receptor 137C [Source:HGNC Symbol;Acc:HGNC:25445]	237.818	1.33999	0.00184227	0.0132048
GPR139	G protein-coupled receptor 139 [Source:HGNC Symbol;Acc:HGNC:19995]	22.5653	3.97053	7.89546e-10	1.04059e-08
GPR141	G protein-coupled receptor 141 [Source:HGNC Symbol;Acc:HGNC:19997]	83.0888	2.08247	1.6472e-11	2.42344e-10
GPR143	G protein-coupled receptor 143 [Source:HGNC Symbol;Acc:HGNC:20145]	321.608	1.7068	1.15033e-06	1.16107e-05
GPR146	G protein-coupled receptor 146 [Source:HGNC Symbol;Acc:HGNC:21718]	103.837	-2.92428	1.16505e-73	2.02261e-71
GPR158	G protein-coupled receptor 158 [Source:HGNC Symbol;Acc:HGNC:23689]	149.64	2.60541	6.51526e-12	9.85038e-11
GPR160	G protein-coupled receptor 160 [Source:HGNC Symbol;Acc:HGNC:23693]	2999.1	1.31806	0.00756208	0.0494196
GPR17	G protein-coupled receptor 17 [Source:HGNC Symbol;Acc:HGNC:4471]	34.3051	-2.51057	1.89456e-16	3.74347e-15
GPR182	G protein-coupled receptor 182 [Source:HGNC Symbol;Acc:HGNC:13708]	15.7365	-2.42702	3.75323e-19	8.59691e-18
GPR19	G protein-coupled receptor 19 [Source:HGNC Symbol;Acc:HGNC:4473]	102.53	2.45431	5.26079e-23	1.47636e-21
GPR26	G protein-coupled receptor 26 [Source:HGNC Symbol;Acc:HGNC:4481]	79.3122	2.93132	5.78037e-09	7.16088e-08
GPR34	G protein-coupled receptor 34 [Source:HGNC Symbol;Acc:HGNC:4490]	552.219	-1.83219	3.27781e-13	5.38944e-12
GPR37L1	G protein-coupled receptor 37 like 1 [Source:HGNC Symbol;Acc:HGNC:14923]	82.6975	2.1873	2.92431e-10	3.96625e-09
GPR52	G protein-coupled receptor 52 [Source:HGNC Symbol;Acc:HGNC:4508]	2.37067	2.07548	0.0022573	0.0159526
GPR6	G protein-coupled receptor 6 [Source:HGNC Symbol;Acc:HGNC:4515]	4.74037	2.45952	0.00193339	0.013799
GPR68	G protein-coupled receptor 68 [Source:HGNC Symbol;Acc:HGNC:4519]	745.766	1.72844	2.56394e-12	3.97917e-11
GPR84	G protein-coupled receptor 84 [Source:HGNC Symbol;Acc:HGNC:4535]	115.538	2.13616	3.79622e-16	7.38504e-15
GPRASP1	G protein-coupled receptor associated sorting protein 1 [Source:HGNC Symbol;Acc:HGNC:24834]	516.839	-2.31389	4.537e-34	2.07277e-32
GPRASP2	G protein-coupled receptor associated sorting protein 2 [Source:HGNC Symbol;Acc:HGNC:25169]	730.934	-1.45106	2.51855e-08	2.95568e-07
GPRC5A	G protein-coupled receptor class C group 5 member A [Source:HGNC Symbol;Acc:HGNC:9836]	19991.4	2.38397	3.54655e-23	1.00424e-21
GPRIN1	G protein regulated inducer of neurite outgrowth 1 [Source:HGNC Symbol;Acc:HGNC:24835]	571.311	3.00181	1.70646e-66	2.27284e-64
GPSM2	G protein signaling modulator 2 [Source:HGNC Symbol;Acc:HGNC:29501]	1499.8	1.35703	0.000136197	0.00112115
GPX3	glutathione peroxidase 3 [Source:HGNC Symbol;Acc:HGNC:4555]	8212.78	-3.76801	1.51658e-74	2.68852e-72
GRAMD2B	GRAM domain containing 2B [Source:HGNC Symbol;Acc:HGNC:24911]	1828.15	-1.55321	8.17075e-10	1.07406e-08
GRASP	NA	449.304	-1.63517	3.55516e-10	4.79604e-09
GRB14	growth factor receptor bound protein 14 [Source:HGNC Symbol;Acc:HGNC:4565]	736.34	1.69778	0.00700808	0.0460372
GRB7	growth factor receptor bound protein 7 [Source:HGNC Symbol;Acc:HGNC:4567]	3862.6	1.52861	0.00227717	0.0160749
GREM2	gremlin 2 DAN family BMP antagonist [Source:HGNC Symbol;Acc:HGNC:17655]	142.951	-2.2312	2.75381e-11	4.00935e-10
GRIA2	glutamate ionotropic receptor AMPA type subunit 2 [Source:HGNC Symbol;Acc:HGNC:4572]	836.996	2.59659	5.37431e-06	5.06885e-05
GRIA4	glutamate ionotropic receptor AMPA type subunit 4 [Source:HGNC Symbol;Acc:HGNC:4574]	155.689	-3.75836	2.19476e-28	7.93804e-27
GRIK1	glutamate ionotropic receptor kainate type subunit 1 [Source:HGNC Symbol;Acc:HGNC:4579]	63.2867	-1.75072	0.00041586	0.003232
GRIN2B	glutamate ionotropic receptor NMDA type subunit 2B [Source:HGNC Symbol;Acc:HGNC:4586]	46.4016	-2.68222	5.43679e-13	8.84682e-12
GRIN2C	glutamate ionotropic receptor NMDA type subunit 2C [Source:HGNC Symbol;Acc:HGNC:4587]	130.976	1.51843	0.00622399	0.0412415
GRIN2D	glutamate ionotropic receptor NMDA type subunit 2D [Source:HGNC Symbol;Acc:HGNC:4588]	255.301	2.27329	3.02899e-18	6.64188e-17
GRIP2	glutamate receptor interacting protein 2 [Source:HGNC Symbol;Acc:HGNC:23841]	87.058	-1.57392	7.06109e-06	6.58085e-05
GRK3	G protein-coupled receptor kinase 3 [Source:HGNC Symbol;Acc:HGNC:290]	2260.09	-1.73673	4.25984e-17	8.78959e-16
GRK5	G protein-coupled receptor kinase 5 [Source:HGNC Symbol;Acc:HGNC:4544]	910.7	-1.27151	0.000635743	0.00483054
GRM4	glutamate metabotropic receptor 4 [Source:HGNC Symbol;Acc:HGNC:4596]	440.469	5.17389	6.13681e-73	1.02306e-70
GRM8	glutamate metabotropic receptor 8 [Source:HGNC Symbol;Acc:HGNC:4600]	46.6693	2.92612	3.69746e-36	1.81435e-34
GRXCR2	glutaredoxin and cysteine rich domain containing 2 [Source:HGNC Symbol;Acc:HGNC:33862]	0.661557	-2.00674	4.64879e-05	0.000402975
GS1-24F4.2	uncharacterized LOC100652791 [Source:NCBI gene (formerly Entrezgene);Acc:100652791]	5.2794	-1.83283	0.000711115	0.00536437
GSDMC	gasdermin C [Source:HGNC Symbol;Acc:HGNC:7151]	228.294	2.02278	2.65719e-06	2.57961e-05
GSN	gelsolin [Source:HGNC Symbol;Acc:HGNC:4620]	37043.3	-2.57074	5.2929e-70	8.17412e-68
GSTA3	glutathione S-transferase alpha 3 [Source:HGNC Symbol;Acc:HGNC:4628]	15.6596	2.04841	0.00265392	0.0185113
GSTM2	glutathione S-transferase mu 2 [Source:HGNC Symbol;Acc:HGNC:4634]	1187.2	-1.44869	0.00169696	0.0122225
GSTM5	glutathione S-transferase mu 5 [Source:HGNC Symbol;Acc:HGNC:4637]	526.471	-3.81457	3.50381e-45	2.39028e-43
GTSE1	G2 and S-phase expressed 1 [Source:HGNC Symbol;Acc:HGNC:13698]	735.871	3.25872	3.24445e-77	6.53381e-75
GTSF1	gametocyte specific factor 1 [Source:HGNC Symbol;Acc:HGNC:26565]	46.3733	2.0028	7.14928e-07	7.36973e-06
GTSF1L	gametocyte specific factor 1 like [Source:HGNC Symbol;Acc:HGNC:16198]	2.89972	1.98522	0.000578692	0.00442106
GUCA1A	guanylate cyclase activator 1A [Source:HGNC Symbol;Acc:HGNC:4678]	6.28408	2.10075	8.83567e-07	9.0378e-06
GUCY1B2	guanylate cyclase 1 soluble subunit beta 2 (pseudogene) [Source:HGNC Symbol;Acc:HGNC:4686]	71.7798	3.00577	4.64527e-18	1.01155e-16
GULP1	GULP PTB domain containing engulfment adaptor 1 [Source:HGNC Symbol;Acc:HGNC:18649]	628.602	-1.36214	0.00556466	0.0371661
GYG2	glycogenin 2 [Source:HGNC Symbol;Acc:HGNC:4700]	2153.36	-4.08458	8.96503e-104	5.64192e-101
GYPC	glycophorin C (Gerbich blood group) [Source:HGNC Symbol;Acc:HGNC:4704]	1479.39	-1.95757	6.49313e-20	1.53476e-18
GYPE	glycophorin E (MNS blood group) [Source:HGNC Symbol;Acc:HGNC:4705]	18.41	-1.46106	0.000307501	0.00242808
GYS2	glycogen synthase 2 [Source:HGNC Symbol;Acc:HGNC:4707]	21.0341	-4.84872	1.22077e-53	1.07075e-51
GZMB	granzyme B [Source:HGNC Symbol;Acc:HGNC:4709]	249.435	1.75586	0.000261921	0.00208669
H1-1	H1.1 linker histone cluster member [Source:HGNC Symbol;Acc:HGNC:4715]	1.71273	2.94645	5.95923e-05	0.00051181
H1-2	H1.2 linker histone cluster member [Source:HGNC Symbol;Acc:HGNC:4716]	5106.28	2.46042	1.18265e-18	2.65811e-17
H1-3	H1.3 linker histone cluster member [Source:HGNC Symbol;Acc:HGNC:4717]	59.522	3.34927	1.94203e-21	4.94804e-20
H1-4	H1.4 linker histone cluster member [Source:HGNC Symbol;Acc:HGNC:4718]	34.7563	2.19685	1.56556e-10	2.16776e-09
H1-5	H1.5 linker histone cluster member [Source:HGNC Symbol;Acc:HGNC:4719]	11.6273	3.26797	7.17658e-20	1.69312e-18
H1-6	H1.6 linker histone cluster member [Source:HGNC Symbol;Acc:HGNC:4720]	5.63958	3.88044	1.91023e-18	4.24041e-17
H2AC11	H2A clustered histone 11 [Source:HGNC Symbol;Acc:HGNC:4737]	243.444	2.5998	2.40693e-18	5.30557e-17
H2AC12	H2A clustered histone 12 [Source:HGNC Symbol;Acc:HGNC:13671]	5.66933	2.59589	1.95302e-07	2.12552e-06
H2AC13	H2A clustered histone 13 [Source:HGNC Symbol;Acc:HGNC:4725]	108.039	4.8518	4.52035e-63	5.41861e-61
H2AC14	H2A clustered histone 14 [Source:HGNC Symbol;Acc:HGNC:4727]	5.16657	4.41628	1.06174e-25	3.37039e-24
H2AC16	H2A clustered histone 16 [Source:HGNC Symbol;Acc:HGNC:4730]	6.72433	4.08324	5.78742e-25	1.77019e-23
H2AC17	H2A clustered histone 17 [Source:HGNC Symbol;Acc:HGNC:4735]	37.1341	4.1183	1.68994e-51	1.38569e-49
H2AC18	H2A clustered histone 18 [Source:HGNC Symbol;Acc:HGNC:4736]	1.37129	2.74053	1.03319e-07	1.15337e-06
H2AC19	H2A clustered histone 19 [Source:HGNC Symbol;Acc:HGNC:29668]	1.00758	2.15996	0.00042388	0.00329128
H2AC20	H2A clustered histone 20 [Source:HGNC Symbol;Acc:HGNC:4738]	50.2499	2.15385	2.12518e-12	3.32075e-11
H2AC21	H2A clustered histone 21 [Source:HGNC Symbol;Acc:HGNC:20508]	5.55197	2.41916	2.11699e-07	2.29901e-06
H2AC4	H2A clustered histone 4 [Source:HGNC Symbol;Acc:HGNC:4734]	3.04992	2.74185	4.10587e-08	4.72598e-07
H2AC6	H2A clustered histone 6 [Source:HGNC Symbol;Acc:HGNC:4733]	5979.32	1.54971	8.7385e-06	8.07541e-05
H2AC7	H2A clustered histone 7 [Source:HGNC Symbol;Acc:HGNC:4729]	89.978	3.66733	6.0654e-39	3.29772e-37
H2AC8	H2A clustered histone 8 [Source:HGNC Symbol;Acc:HGNC:4724]	289.238	1.98695	2.07154e-07	2.25257e-06
H2AP	H2A.P histone [Source:HGNC Symbol;Acc:HGNC:18417]	1.0839	2.36541	0.0014707	0.0106784
H2AW	H2A.W histone [Source:HGNC Symbol;Acc:HGNC:20507]	1005.78	2.05054	4.60438e-10	6.17178e-09
H2AX	H2A.X variant histone [Source:HGNC Symbol;Acc:HGNC:4739]	2383.31	1.99129	4.98024e-22	1.30727e-20
H2AZ1	H2A.Z variant histone 1 [Source:HGNC Symbol;Acc:HGNC:4741]	11093.9	1.57381	3.49085e-14	6.08555e-13
H2BC10	H2B clustered histone 10 [Source:HGNC Symbol;Acc:HGNC:4756]	3.16781	3.24091	7.33313e-10	9.67489e-09
H2BC11	H2B clustered histone 11 [Source:HGNC Symbol;Acc:HGNC:4761]	202.274	2.86667	8.59955e-30	3.31511e-28
H2BC12	H2B clustered histone 12 [Source:HGNC Symbol;Acc:HGNC:13954]	1921.52	2.22748	1.20864e-23	3.48113e-22
H2BC13	H2B clustered histone 13 [Source:HGNC Symbol;Acc:HGNC:4748]	12.7371	2.97913	1.21169e-18	2.71852e-17
H2BC14	H2B clustered histone 14 [Source:HGNC Symbol;Acc:HGNC:4750]	4.00235	4.0685	1.72249e-17	3.64065e-16
H2BC15	H2B clustered histone 15 [Source:HGNC Symbol;Acc:HGNC:4749]	189.992	1.59474	4.60454e-06	4.36902e-05
H2BC17	H2B clustered histone 17 [Source:HGNC Symbol;Acc:HGNC:4758]	33.1924	4.64688	4.1754e-52	3.50125e-50
H2BC18	H2B clustered histone 18 [Source:HGNC Symbol;Acc:HGNC:24700]	187.653	2.61491	1.48532e-18	3.31178e-17
H2BC20P	H2B clustered histone 20 pseudogene [Source:HGNC Symbol;Acc:HGNC:20516]	1067.19	1.97096	1.44098e-16	2.87203e-15
H2BC21	H2B clustered histone 21 [Source:HGNC Symbol;Acc:HGNC:4760]	4572.69	1.99311	7.35941e-13	1.18376e-11
H2BC3	H2B clustered histone 3 [Source:HGNC Symbol;Acc:HGNC:4751]	2.8383	3.27152	6.97135e-10	9.2169e-09
H2BC4	H2B clustered histone 4 [Source:HGNC Symbol;Acc:HGNC:4757]	447.99	2.78983	1.53135e-25	4.78865e-24
H2BC5	H2B clustered histone 5 [Source:HGNC Symbol;Acc:HGNC:4747]	2431.21	2.69716	8.65631e-35	4.073e-33
H2BC6	H2B clustered histone 6 [Source:HGNC Symbol;Acc:HGNC:4753]	19.0168	3.66666	2.36509e-35	1.13619e-33
H2BC7	H2B clustered histone 7 [Source:HGNC Symbol;Acc:HGNC:4752]	50.191	4.104	4.18077e-37	2.12611e-35
H2BC8	H2B clustered histone 8 [Source:HGNC Symbol;Acc:HGNC:4746]	363.545	2.55157	1.13881e-16	2.28971e-15
H2BC9	H2B clustered histone 9 [Source:HGNC Symbol;Acc:HGNC:4755]	102.417	3.60281	4.04692e-40	2.27395e-38
H2BU1	H2B.U histone 1 [Source:HGNC Symbol;Acc:HGNC:20514]	157.251	3.1355	2.51796e-29	9.47452e-28
H3C1	H3 clustered histone 1 [Source:HGNC Symbol;Acc:HGNC:4766]	6.9871	1.702	0.00320681	0.0221468
H3C10	H3 clustered histone 10 [Source:HGNC Symbol;Acc:HGNC:4775]	634.827	4.4035	6.19299e-67	8.47262e-65
H3C11	H3 clustered histone 11 [Source:HGNC Symbol;Acc:HGNC:4771]	2.40653	3.67918	7.53049e-11	1.06378e-09
H3C12	H3 clustered histone 12 [Source:HGNC Symbol;Acc:HGNC:4774]	12.0073	4.30382	6.08693e-37	3.08302e-35
H3C13	H3 clustered histone 13 [Source:HGNC Symbol;Acc:HGNC:25311]	6.7862	2.23817	8.67001e-08	9.73461e-07
H3C4	H3 clustered histone 4 [Source:HGNC Symbol;Acc:HGNC:4767]	126.256	3.63239	5.45372e-43	3.38979e-41
H3C5P	H3 clustered histone 5 pseudogene [Source:HGNC Symbol;Acc:HGNC:54427]	1.04706	2.30287	8.38594e-05	0.000707437
H3C6	H3 clustered histone 6 [Source:HGNC Symbol;Acc:HGNC:4769]	90.2895	1.4809	0.00077373	0.00580021
H3C7	H3 clustered histone 7 [Source:HGNC Symbol;Acc:HGNC:4773]	6.88902	3.25522	3.84986e-15	7.09463e-14
H3C8	H3 clustered histone 8 [Source:HGNC Symbol;Acc:HGNC:4772]	84.1785	3.4368	4.00952e-26	1.29899e-24
H3Y1	H3.Y histone 1 [Source:HGNC Symbol;Acc:HGNC:43735]	2.47068	3.49754	9.73831e-08	1.08856e-06
H4-16	H4 histone 16 [Source:HGNC Symbol;Acc:HGNC:20510]	206.892	1.48336	0.00287922	0.0199886
H4C1	H4 clustered histone 1 [Source:HGNC Symbol;Acc:HGNC:4781]	2.4398	3.02176	1.6585e-08	1.97117e-07
H4C11	H4 clustered histone 11 [Source:HGNC Symbol;Acc:HGNC:4785]	12.9845	2.434	1.25921e-13	2.12596e-12
H4C12	H4 clustered histone 12 [Source:HGNC Symbol;Acc:HGNC:4784]	17.1929	2.42933	1.71015e-14	3.04884e-13
H4C14	H4 clustered histone 14 [Source:HGNC Symbol;Acc:HGNC:4794]	32.9385	3.11482	1.16659e-31	4.84596e-30
H4C2	H4 clustered histone 2 [Source:HGNC Symbol;Acc:HGNC:4789]	4.9173	3.11575	5.54223e-11	7.8911e-10
H4C3	H4 clustered histone 3 [Source:HGNC Symbol;Acc:HGNC:4787]	10.0958	2.73064	1.68104e-12	2.64977e-11
H4C4	H4 clustered histone 4 [Source:HGNC Symbol;Acc:HGNC:4782]	20.4216	3.8188	1.06271e-32	4.61236e-31
H4C5	H4 clustered histone 5 [Source:HGNC Symbol;Acc:HGNC:4790]	49.0477	3.42109	8.66324e-28	3.04156e-26
H4C8	H4 clustered histone 8 [Source:HGNC Symbol;Acc:HGNC:4788]	466.805	2.90149	1.1174e-25	3.52927e-24
H4C9	H4 clustered histone 9 [Source:HGNC Symbol;Acc:HGNC:4793]	927.847	2.16285	4.35465e-22	1.14665e-20
HADH	hydroxyacyl-CoA dehydrogenase [Source:HGNC Symbol;Acc:HGNC:4799]	4866.91	-1.27035	5.39621e-05	0.000465025
HAGHL	hydroxyacylglutathione hydrolase like [Source:HGNC Symbol;Acc:HGNC:14177]	722.455	3.39045	4.40976e-60	4.86872e-58
HAND2-AS1	HAND2 antisense RNA 1 [Source:HGNC Symbol;Acc:HGNC:48872]	67.4717	-1.97005	1.37323e-13	2.31226e-12
HAO1	hydroxyacid oxidase 1 [Source:HGNC Symbol;Acc:HGNC:4809]	5.55054	2.68406	0.0017449	0.0125498
HAP1	huntingtin associated protein 1 [Source:HGNC Symbol;Acc:HGNC:4812]	91.3781	-1.819	2.56932e-05	0.000228059
HAPLN1	hyaluronan and proteoglycan link protein 1 [Source:HGNC Symbol;Acc:HGNC:2380]	245.533	5.00321	9.68385e-57	9.23377e-55
HAR1B	highly accelerated region 1B [Source:HGNC Symbol;Acc:HGNC:33118]	14.1724	2.02987	8.95554e-05	0.000753721
HAS1	hyaluronan synthase 1 [Source:HGNC Symbol;Acc:HGNC:4818]	81.7938	-2.45927	1.13802e-10	1.59064e-09
HAS3	hyaluronan synthase 3 [Source:HGNC Symbol;Acc:HGNC:4820]	634.714	-2.96996	3.27656e-29	1.22375e-27
HASPIN	histone H3 associated protein kinase [Source:HGNC Symbol;Acc:HGNC:19682]	170.185	2.21178	3.3893e-26	1.10374e-24
HBA1	hemoglobin subunit alpha 1 [Source:HGNC Symbol;Acc:HGNC:4823]	8.8154	-4.20295	3.65602e-31	1.48201e-29
HBA2	hemoglobin subunit alpha 2 [Source:HGNC Symbol;Acc:HGNC:4824]	302.356	-4.87258	7.4635e-76	1.40208e-73
HBB	hemoglobin subunit beta [Source:HGNC Symbol;Acc:HGNC:4827]	1747.4	-5.15132	2.7043e-96	1.11599e-93
HCAR2	hydroxycarboxylic acid receptor 2 [Source:HGNC Symbol;Acc:HGNC:24827]	188.951	-3.46019	1.00265e-58	1.026e-56
HCAR3	hydroxycarboxylic acid receptor 3 [Source:HGNC Symbol;Acc:HGNC:16824]	26.1751	-2.22823	1.18762e-18	2.66691e-17
HCG11	HLA complex group 11 [Source:HGNC Symbol;Acc:HGNC:17707]	694.335	-1.26665	0.00693561	0.0455968
HCG23	NA	2.6291	-1.74284	6.18505e-05	0.000531024
HCN2	hyperpolarization activated cyclic nucleotide gated potassium and sodium channel 2 [Source:HGNC Symbol;Acc:HGNC:4846]	98.4268	3.84821	9.65097e-49	7.38432e-47
HCRTR1	hypocretin receptor 1 [Source:HGNC Symbol;Acc:HGNC:4848]	6.32742	-1.53603	0.000299662	0.00237139
HDAC11-AS1	HDAC11 antisense RNA 1 [Source:HGNC Symbol;Acc:HGNC:40868]	3.38296	1.72832	0.000398942	0.00310723
HDGF	heparin binding growth factor [Source:HGNC Symbol;Acc:HGNC:4856]	25300.4	1.29074	2.3772e-05	0.000211827
HELLS	helicase lymphoid specific [Source:HGNC Symbol;Acc:HGNC:4861]	1075.91	1.79436	9.86555e-16	1.87007e-14
HEPACAM	hepatic and glial cell adhesion molecule [Source:HGNC Symbol;Acc:HGNC:26361]	59.326	-5.53309	1.06967e-72	1.77151e-70
HERC2P3	hect domain and RLD 2 pseudogene 3 [Source:HGNC Symbol;Acc:HGNC:4871]	169.248	-1.83624	1.93929e-07	2.11241e-06
HES2	hes family bHLH transcription factor 2 [Source:HGNC Symbol;Acc:HGNC:16005]	354.927	2.12624	6.55408e-08	7.4151e-07
HES6	hes family bHLH transcription factor 6 [Source:HGNC Symbol;Acc:HGNC:18254]	554.023	2.93451	5.72309e-38	3.00767e-36
HFM1	helicase for meiosis 1 [Source:HGNC Symbol;Acc:HGNC:20193]	19.0873	-1.72034	0.000110552	0.000919367
HGH1	HGH1 homolog [Source:HGNC Symbol;Acc:HGNC:24161]	2821.85	1.59459	4.14779e-11	5.95914e-10
HHATL	hedgehog acyltransferase like [Source:HGNC Symbol;Acc:HGNC:13242]	12.1561	-3.05508	9.63038e-14	1.6369e-12
HHIPL2	HHIP like 2 [Source:HGNC Symbol;Acc:HGNC:25842]	146.236	2.86106	7.96261e-16	1.51506e-14
HID1	HID1 domain containing [Source:HGNC Symbol;Acc:HGNC:15736]	9385.55	1.57461	1.00006e-06	1.01947e-05
HID1-AS1	HID1 antisense RNA 1 [Source:HGNC Symbol;Acc:HGNC:51181]	14.48	-2.24666	1.19545e-25	3.76634e-24
HIF3A	hypoxia inducible factor 3 subunit alpha [Source:HGNC Symbol;Acc:HGNC:15825]	140.72	-3.68573	2.86707e-34	1.31943e-32
HJURP	Holliday junction recognition protein [Source:HGNC Symbol;Acc:HGNC:25444]	897.73	3.79229	7.95095e-111	6.67164e-108
HLF	HLF transcription factor PAR bZIP family member [Source:HGNC Symbol;Acc:HGNC:4977]	791.789	-3.18332	4.78195e-41	2.76092e-39
HLX-AS1	HLX antisense RNA 1 [Source:HGNC Symbol;Acc:HGNC:42509]	4.47624	-1.78705	1.20249e-07	1.3329e-06
HMCN2	hemicentin 2 [Source:HGNC Symbol;Acc:HGNC:21293]	310.556	-2.38019	3.2825e-16	6.41042e-15
HMGA1	high mobility group AT-hook 1 [Source:HGNC Symbol;Acc:HGNC:5010]	8359.63	1.68341	2.02918e-10	2.79128e-09
HMGA2	high mobility group AT-hook 2 [Source:HGNC Symbol;Acc:HGNC:5009]	32.3763	1.91317	1.17209e-06	1.18162e-05
HMGB3	high mobility group box 3 [Source:HGNC Symbol;Acc:HGNC:5004]	4624.57	2.56334	6.14693e-43	3.80188e-41
HMMR	hyaluronan mediated motility receptor [Source:HGNC Symbol;Acc:HGNC:5012]	880.593	3.26421	7.18121e-87	1.96492e-84
HMX2	H6 family homeobox 2 [Source:HGNC Symbol;Acc:HGNC:5018]	10.6674	4.30464	5.96645e-14	1.02661e-12
HMX3	H6 family homeobox 3 [Source:HGNC Symbol;Acc:HGNC:5019]	6.93659	2.68732	0.000591936	0.00451403
HOGA1	4-hydroxy-2-oxoglutarate aldolase 1 [Source:HGNC Symbol;Acc:HGNC:25155]	54.3243	-1.85699	4.15678e-06	3.95609e-05
HORMAD1	HORMA domain containing 1 [Source:HGNC Symbol;Acc:HGNC:25245]	219.308	4.44577	8.89571e-25	2.71104e-23
HOTAIR	HOX transcript antisense RNA [Source:HGNC Symbol;Acc:HGNC:33510]	449.322	2.62517	1.12726e-12	1.79485e-11
HOTAIRM1	HOXA transcript antisense RNA myeloid-specific 1 [Source:HGNC Symbol;Acc:HGNC:37117]	168.249	-1.65389	1.74364e-06	1.72874e-05
HOXA-AS3	HOXA cluster antisense RNA 3 [Source:HGNC Symbol;Acc:HGNC:43748]	29.2215	-1.86316	2.09801e-06	2.06544e-05
HOXA2	homeobox A2 [Source:HGNC Symbol;Acc:HGNC:5103]	47.4958	-2.33585	2.53564e-15	4.69681e-14
HOXA3	homeobox A3 [Source:HGNC Symbol;Acc:HGNC:5104]	217.122	-1.86645	4.66781e-09	5.81121e-08
HOXA4	homeobox A4 [Source:HGNC Symbol;Acc:HGNC:5105]	69.3603	-2.43425	1.52959e-26	5.0597e-25
HOXA5	homeobox A5 [Source:HGNC Symbol;Acc:HGNC:5106]	272.799	-2.4905	1.58577e-21	4.06089e-20
HOXA6	homeobox A6 [Source:HGNC Symbol;Acc:HGNC:5107]	39.6981	-2.43673	7.14642e-15	1.29702e-13
HOXA7	homeobox A7 [Source:HGNC Symbol;Acc:HGNC:5108]	88.7834	-1.98588	1.49719e-07	1.64796e-06
HOXB-AS1	HOXB cluster antisense RNA 1 [Source:HGNC Symbol;Acc:HGNC:43744]	195.322	-1.5058	0.000364818	0.00285825
HOXB-AS3	HOXB cluster antisense RNA 3 [Source:HGNC Symbol;Acc:HGNC:40283]	172.899	2.57595	7.64347e-08	8.60891e-07
HOXB1	homeobox B1 [Source:HGNC Symbol;Acc:HGNC:5111]	12.8692	1.92704	0.00104072	0.00770534
HOXB13	homeobox B13 [Source:HGNC Symbol;Acc:HGNC:5112]	322.491	5.5341	7.83093e-31	3.13898e-29
HOXB5	homeobox B5 [Source:HGNC Symbol;Acc:HGNC:5116]	325.402	1.761	0.00102086	0.00756492
HOXB9	homeobox B9 [Source:HGNC Symbol;Acc:HGNC:5120]	123.936	2.51073	1.88133e-15	3.52109e-14
HOXC-AS3	HOXC cluster antisense RNA 3 [Source:HGNC Symbol;Acc:HGNC:43751]	78.5452	3.54971	5.38504e-28	1.90658e-26
HOXC10	homeobox C10 [Source:HGNC Symbol;Acc:HGNC:5122]	2349.03	2.48105	7.09268e-16	1.35363e-14
HOXC11	homeobox C11 [Source:HGNC Symbol;Acc:HGNC:5123]	543.1	3.49179	2.69611e-31	1.10177e-29
HOXC12	homeobox C12 [Source:HGNC Symbol;Acc:HGNC:5124]	338.023	4.14427	6.07936e-24	1.78363e-22
HOXC13	homeobox C13 [Source:HGNC Symbol;Acc:HGNC:5125]	682.315	2.92126	4.42388e-27	1.5049e-25
HPD	4-hydroxyphenylpyruvate dioxygenase [Source:HGNC Symbol;Acc:HGNC:5147]	42.4122	-1.81026	7.26964e-06	6.7652e-05
HPDL	4-hydroxyphenylpyruvate dioxygenase like [Source:HGNC Symbol;Acc:HGNC:28242]	161.238	2.21839	1.15281e-08	1.39317e-07
HPN	hepsin [Source:HGNC Symbol;Acc:HGNC:5155]	2531.38	2.02119	2.98582e-10	4.04314e-09
HPSE2	heparanase 2 (inactive) [Source:HGNC Symbol;Acc:HGNC:18374]	108.507	-3.70579	9.30516e-35	4.36199e-33
HPYR1	Helicobacter pylori responsive 1 [Source:HGNC Symbol;Acc:HGNC:16071]	1.94375	2.18271	0.000715528	0.00539604
HRH3	histamine receptor H3 [Source:HGNC Symbol;Acc:HGNC:5184]	6.71168	2.23717	0.000165205	0.00134717
HS1BP3-IT1	HS1BP3 intronic transcript 1 [Source:HGNC Symbol;Acc:HGNC:41474]	4.86408	-1.4064	0.00210483	0.0149463
HS3ST3A1	heparan sulfate-glucosamine 3-sulfotransferase 3A1 [Source:HGNC Symbol;Acc:HGNC:5196]	70.0247	1.90307	6.05557e-11	8.60253e-10
HS3ST4	heparan sulfate-glucosamine 3-sulfotransferase 4 [Source:HGNC Symbol;Acc:HGNC:5200]	62.987	-2.6648	2.66731e-06	2.58844e-05
HS3ST5	heparan sulfate-glucosamine 3-sulfotransferase 5 [Source:HGNC Symbol;Acc:HGNC:19419]	15.1592	2.45892	5.16066e-06	4.87465e-05
HS3ST6	heparan sulfate-glucosamine 3-sulfotransferase 6 [Source:HGNC Symbol;Acc:HGNC:14178]	13.9133	1.89556	0.00486349	0.03277
HS6ST3	heparan sulfate 6-O-sulfotransferase 3 [Source:HGNC Symbol;Acc:HGNC:19134]	744.549	2.94196	8.39954e-16	1.59579e-14
HSD11B1	hydroxysteroid 11-beta dehydrogenase 1 [Source:HGNC Symbol;Acc:HGNC:5208]	231.752	-2.5784	1.03072e-22	2.80501e-21
HSD11B1-AS1	HSD11B1 antisense RNA 1 [Source:HGNC Symbol;Acc:HGNC:54053]	48.4644	-4.57532	1.38578e-65	1.78893e-63
HSD17B11	hydroxysteroid 17-beta dehydrogenase 11 [Source:HGNC Symbol;Acc:HGNC:22960]	1413.39	-1.35406	0.000226126	0.00181282
HSD17B13	hydroxysteroid 17-beta dehydrogenase 13 [Source:HGNC Symbol;Acc:HGNC:18685]	63.3484	-5.37915	1.4546e-117	1.52569e-114
HSD17B6	hydroxysteroid 17-beta dehydrogenase 6 [Source:HGNC Symbol;Acc:HGNC:23316]	312.399	3.06402	1.62638e-84	4.2207e-82
HSD17B7	hydroxysteroid 17-beta dehydrogenase 7 [Source:HGNC Symbol;Acc:HGNC:5215]	872.09	1.23376	0.00432847	0.0293694
HSD52	uncharacterized LOC729467 [Source:NCBI gene (formerly Entrezgene);Acc:729467]	4.04729	-4.2823	3.83255e-30	1.50275e-28
HSF2BP	heat shock transcription factor 2 binding protein [Source:HGNC Symbol;Acc:HGNC:5226]	75.2652	1.25803	0.00445807	0.0301837
HSH2D	hematopoietic SH2 domain containing [Source:HGNC Symbol;Acc:HGNC:24920]	1159.95	2.64443	3.07819e-24	9.14844e-23
HSPA12A	heat shock protein family A (Hsp70) member 12A [Source:HGNC Symbol;Acc:HGNC:19022]	875.63	-1.84407	5.85133e-15	1.06813e-13
HSPA12B	heat shock protein family A (Hsp70) member 12B [Source:HGNC Symbol;Acc:HGNC:16193]	686.815	-1.54287	5.27906e-08	6.0377e-07
HSPA6	heat shock protein family A (Hsp70) member 6 [Source:HGNC Symbol;Acc:HGNC:5239]	447.134	1.68654	5.33505e-06	5.03559e-05
HSPB1	heat shock protein family B (small) member 1 [Source:HGNC Symbol;Acc:HGNC:5246]	32212	1.48442	0.000534445	0.00410171
HSPB2	heat shock protein family B (small) member 2 [Source:HGNC Symbol;Acc:HGNC:5247]	90.7272	-2.51134	3.61941e-25	1.11656e-23
HSPB2-C11orf52	HSPB2-C11orf52 readthrough (NMD candidate) [Source:HGNC Symbol;Acc:HGNC:41996]	1.19562	-3.21169	1.32594e-28	4.8585e-27
HSPB6	heat shock protein family B (small) member 6 [Source:HGNC Symbol;Acc:HGNC:26511]	1820.68	-4.8382	2.74477e-104	1.81827e-101
HSPB7	heat shock protein family B (small) member 7 [Source:HGNC Symbol;Acc:HGNC:5249]	930.783	-5.31292	1.85572e-138	3.33671e-135
HSPC324	NA	12.1425	-1.95519	1.19808e-14	2.15269e-13
HSPE1	heat shock protein family E (Hsp10) member 1 [Source:HGNC Symbol;Acc:HGNC:5269]	5511.28	1.25735	0.000821451	0.00614331
HTR1D	5-hydroxytryptamine receptor 1D [Source:HGNC Symbol;Acc:HGNC:5289]	72.6913	3.80951	3.37136e-45	2.30617e-43
HTR1E	5-hydroxytryptamine receptor 1E [Source:HGNC Symbol;Acc:HGNC:5291]	6.66192	3.5742	3.25099e-09	4.09185e-08
HTR2A	5-hydroxytryptamine receptor 2A [Source:HGNC Symbol;Acc:HGNC:5293]	43.351	-2.97944	8.41743e-27	2.81024e-25
HTR3A	5-hydroxytryptamine receptor 3A [Source:HGNC Symbol;Acc:HGNC:5297]	21.826	2.74238	5.44825e-09	6.76276e-08
HTR4	5-hydroxytryptamine receptor 4 [Source:HGNC Symbol;Acc:HGNC:5299]	3.08648	-2.00474	1.70278e-07	1.86366e-06
HUS1B	HUS1 checkpoint clamp component B [Source:HGNC Symbol;Acc:HGNC:16485]	24.4577	2.01486	8.55239e-05	0.000720754
HYAL1	hyaluronidase 1 [Source:HGNC Symbol;Acc:HGNC:5320]	194.124	-1.66993	1.61272e-06	1.60653e-05
HYAL3	hyaluronidase 3 [Source:HGNC Symbol;Acc:HGNC:5322]	298.797	1.36486	0.000163577	0.00133594
IBSP	integrin binding sialoprotein [Source:HGNC Symbol;Acc:HGNC:5341]	160.008	7.59607	2.14736e-149	6.75693e-146
ICAM2	intercellular adhesion molecule 2 [Source:HGNC Symbol;Acc:HGNC:5345]	478.99	-1.45592	3.2689e-06	3.14077e-05
ICOS	inducible T cell costimulator [Source:HGNC Symbol;Acc:HGNC:5351]	134.801	2.05733	8.90479e-09	1.08763e-07
ID4	inhibitor of DNA binding 4 HLH protein [Source:HGNC Symbol;Acc:HGNC:5363]	1934.79	-1.83982	1.55319e-05	0.000140591
IDO1	indoleamine 23-dioxygenase 1 [Source:HGNC Symbol;Acc:HGNC:6059]	1149.79	2.3381	4.23306e-09	5.28303e-08
IER5L	immediate early response 5 like [Source:HGNC Symbol;Acc:HGNC:23679]	1076.41	1.69557	4.91752e-10	6.58451e-09
IFFO2	intermediate filament family orphan 2 [Source:HGNC Symbol;Acc:HGNC:27006]	1971.98	-1.55251	3.96912e-07	4.1981e-06
IFI27	interferon alpha inducible protein 27 [Source:HGNC Symbol;Acc:HGNC:5397]	16689.5	2.14392	2.4545e-10	3.35071e-09
IFI6	interferon alpha inducible protein 6 [Source:HGNC Symbol;Acc:HGNC:4054]	21477.7	3.11358	2.975e-32	1.25443e-30
IFIT1	interferon induced protein with tetratricopeptide repeats 1 [Source:HGNC Symbol;Acc:HGNC:5407]	5649.24	1.60726	0.000428125	0.00332322
IFNB1	interferon beta 1 [Source:HGNC Symbol;Acc:HGNC:5434]	2.83521	3.73421	2.83135e-14	4.95299e-13
IFNG	interferon gamma [Source:HGNC Symbol;Acc:HGNC:5438]	26.0313	2.20099	9.41184e-07	9.61543e-06
IFNL1	interferon lambda 1 [Source:HGNC Symbol;Acc:HGNC:18363]	8.74527	3.35634	2.65213e-15	4.90897e-14
IFNL2	interferon lambda 2 [Source:HGNC Symbol;Acc:HGNC:18364]	4.05474	4.38175	2.29018e-18	5.06597e-17
IFNL3	interferon lambda 3 [Source:HGNC Symbol;Acc:HGNC:18365]	4.21045	4.42349	5.00636e-20	1.1878e-18
IGF1	insulin like growth factor 1 [Source:HGNC Symbol;Acc:HGNC:5464]	239.291	-2.66042	7.68074e-29	2.84334e-27
IGF2	insulin like growth factor 2 [Source:HGNC Symbol;Acc:HGNC:5466]	7528.79	-1.50973	0.00110723	0.00814024
IGF2BP1	insulin like growth factor 2 mRNA binding protein 1 [Source:HGNC Symbol;Acc:HGNC:28866]	26.6279	3.23129	1.91416e-22	5.10976e-21
IGF2BP3	insulin like growth factor 2 mRNA binding protein 3 [Source:HGNC Symbol;Acc:HGNC:28868]	56.5816	2.73812	2.89067e-11	4.20131e-10
IGFALS	insulin like growth factor binding protein acid labile subunit [Source:HGNC Symbol;Acc:HGNC:5468]	255.372	2.64175	5.0247e-14	8.68131e-13
IGFBP1	insulin like growth factor binding protein 1 [Source:HGNC Symbol;Acc:HGNC:5469]	22.9076	-2.83497	2.85776e-08	3.33821e-07
IGFBP6	insulin like growth factor binding protein 6 [Source:HGNC Symbol;Acc:HGNC:5475]	1062.94	-3.452	1.85979e-78	3.86914e-76
IGFBPL1	insulin like growth factor binding protein like 1 [Source:HGNC Symbol;Acc:HGNC:20081]	29.5212	2.51261	5.09982e-12	7.77106e-11
IGFL2	IGF like family member 2 [Source:HGNC Symbol;Acc:HGNC:32929]	97.0413	3.02588	2.10669e-23	6.00585e-22
IGFL3	IGF like family member 3 [Source:HGNC Symbol;Acc:HGNC:32930]	29.4472	4.90687	2.69186e-36	1.32607e-34
IGFN1	immunoglobulin like and fibronectin type III domain containing 1 [Source:HGNC Symbol;Acc:HGNC:24607]	47.1637	-1.84536	0.000134414	0.0011072
IGSF10	immunoglobulin superfamily member 10 [Source:HGNC Symbol;Acc:HGNC:26384]	511.02	-3.30669	2.15143e-41	1.25949e-39
IGSF23	immunoglobulin superfamily member 23 [Source:HGNC Symbol;Acc:HGNC:40040]	11.5531	2.43905	7.47717e-07	7.68257e-06
IGSF9	immunoglobulin superfamily member 9 [Source:HGNC Symbol;Acc:HGNC:18132]	3262.5	1.88388	4.40507e-15	8.08228e-14
IKBKE	inhibitor of nuclear factor kappa B kinase subunit epsilon [Source:HGNC Symbol;Acc:HGNC:14552]	1138.12	1.29313	0.00151333	0.0109752
IL11	interleukin 11 [Source:HGNC Symbol;Acc:HGNC:5966]	64.0893	1.70203	4.97596e-07	5.20182e-06
IL11RA	interleukin 11 receptor subunit alpha [Source:HGNC Symbol;Acc:HGNC:5967]	608.43	-1.64191	2.55257e-13	4.22183e-12
IL12B	interleukin 12B [Source:HGNC Symbol;Acc:HGNC:5970]	19.9988	2.20142	2.09836e-08	2.47874e-07
IL17B	interleukin 17B [Source:HGNC Symbol;Acc:HGNC:5982]	72.6691	-2.35502	6.02753e-10	7.99847e-09
IL17C	interleukin 17C [Source:HGNC Symbol;Acc:HGNC:5983]	5.07366	2.82421	9.03921e-10	1.17898e-08
IL17D	interleukin 17D [Source:HGNC Symbol;Acc:HGNC:5984]	105.664	-2.23624	2.6012e-30	1.02473e-28
IL17RD	interleukin 17 receptor D [Source:HGNC Symbol;Acc:HGNC:17616]	2256.43	-1.59747	6.70831e-07	6.92651e-06
IL17REL	interleukin 17 receptor E like [Source:HGNC Symbol;Acc:HGNC:33808]	58.1648	3.58104	1.51603e-28	5.54694e-27
IL19	interleukin 19 [Source:HGNC Symbol;Acc:HGNC:5990]	27.109	4.32476	8.02819e-26	2.55815e-24
IL20	interleukin 20 [Source:HGNC Symbol;Acc:HGNC:6002]	304.348	3.39303	2.27543e-17	4.76534e-16
IL21	interleukin 21 [Source:HGNC Symbol;Acc:HGNC:6005]	2.39912	3.59784	8.89433e-11	1.25292e-09
IL21-AS1	IL21 antisense RNA 1 [Source:HGNC Symbol;Acc:HGNC:40299]	5.67443	1.95427	0.000624073	0.0047476
IL21R	interleukin 21 receptor [Source:HGNC Symbol;Acc:HGNC:6006]	301.359	2.73927	2.79775e-30	1.10044e-28
IL27	interleukin 27 [Source:HGNC Symbol;Acc:HGNC:19157]	14.6104	1.8746	1.69958e-08	2.01809e-07
IL33	interleukin 33 [Source:HGNC Symbol;Acc:HGNC:16028]	1110.55	-2.9625	4.6732e-28	1.66391e-26
IL36RN	interleukin 36 receptor antagonist [Source:HGNC Symbol;Acc:HGNC:15561]	13.7602	3.05649	5.45734e-08	6.22745e-07
IL4I1	interleukin 4 induced 1 [Source:HGNC Symbol;Acc:HGNC:19094]	662.12	2.94847	9.1224e-38	4.76428e-36
IL6	interleukin 6 [Source:HGNC Symbol;Acc:HGNC:6018]	271.04	-2.83976	1.96629e-17	4.14204e-16
IL6-AS1	IL6 antisense RNA 1 [Source:HGNC Symbol;Acc:HGNC:40301]	11.7214	-2.7198	8.13514e-19	1.84658e-17
IL9R	interleukin 9 receptor [Source:HGNC Symbol;Acc:HGNC:6030]	26.7264	2.0038	3.87223e-10	5.20981e-09
ILDR2	immunoglobulin like domain containing receptor 2 [Source:HGNC Symbol;Acc:HGNC:18131]	106.422	2.26229	2.43498e-18	5.36271e-17
INA	internexin neuronal intermediate filament protein alpha [Source:HGNC Symbol;Acc:HGNC:6057]	33.7079	3.19348	2.67656e-14	4.69527e-13
INAVA	innate immunity activator [Source:HGNC Symbol;Acc:HGNC:25599]	665.359	1.78107	0.000175019	0.00142278
INHA	inhibin subunit alpha [Source:HGNC Symbol;Acc:HGNC:6065]	90.55	1.82977	6.49925e-06	6.08199e-05
INHBA	inhibin subunit beta A [Source:HGNC Symbol;Acc:HGNC:6066]	4523.12	3.42328	3.39217e-81	7.76282e-79
INKA2	inka box actin regulator 2 [Source:HGNC Symbol;Acc:HGNC:28045]	486.083	-1.33496	0.000543214	0.00416392
INMT	indolethylamine N-methyltransferase [Source:HGNC Symbol;Acc:HGNC:6069]	340.924	-2.82866	2.43828e-37	1.25519e-35
INMT-MINDY4	INMT-MINDY4 readthrough (NMD candidate) [Source:HGNC Symbol;Acc:HGNC:41995]	1.00824	-2.66702	1.32561e-11	1.96291e-10
INSM1	INSM transcriptional repressor 1 [Source:HGNC Symbol;Acc:HGNC:6090]	200.952	4.68615	3.11824e-30	1.22458e-28
INSYN2A	inhibitory synaptic factor 2A [Source:HGNC Symbol;Acc:HGNC:33859]	703.449	3.59932	8.30763e-23	2.29056e-21
INSYN2B	inhibitory synaptic factor family member 2B [Source:HGNC Symbol;Acc:HGNC:37271]	92.7313	-4.09635	1.18684e-42	7.19911e-41
INTS7	integrator complex subunit 7 [Source:HGNC Symbol;Acc:HGNC:24484]	2871.43	1.25311	0.000104839	0.000873881
IQCN	IQ motif containing N [Source:HGNC Symbol;Acc:HGNC:29350]	435.099	-1.79185	1.05717e-08	1.28205e-07
IQGAP3	IQ motif containing GTPase activating protein 3 [Source:HGNC Symbol;Acc:HGNC:20669]	2316.38	3.93371	1.81495e-117	1.82751e-114
IQSEC3	IQ motif and Sec7 domain ArfGEF 3 [Source:HGNC Symbol;Acc:HGNC:29193]	120.397	-2.25638	4.73572e-18	1.03036e-16
IRF7	interferon regulatory factor 7 [Source:HGNC Symbol;Acc:HGNC:6122]	2551.53	1.92479	5.31481e-16	1.02286e-14
IRS2	insulin receptor substrate 2 [Source:HGNC Symbol;Acc:HGNC:6126]	2550.67	-1.55395	3.23686e-05	0.0002849
IRX6	iroquois homeobox 6 [Source:HGNC Symbol;Acc:HGNC:14675]	153.634	-2.18676	3.7317e-08	4.317e-07
ISG15	ISG15 ubiquitin like modifier [Source:HGNC Symbol;Acc:HGNC:4053]	7137.46	3.76291	5.00842e-49	3.87929e-47
ISL2	ISL LIM homeobox 2 [Source:HGNC Symbol;Acc:HGNC:18524]	12.8649	2.50847	7.42992e-07	7.64025e-06
ISM1	isthmin 1 [Source:HGNC Symbol;Acc:HGNC:16213]	878.404	-2.31552	4.34849e-22	1.14623e-20
ISX	intestine specific homeobox [Source:HGNC Symbol;Acc:HGNC:28084]	6.19459	3.64444	2.15529e-06	2.11769e-05
ITGA7	integrin subunit alpha 7 [Source:HGNC Symbol;Acc:HGNC:6143]	1703.27	-3.87563	6.04024e-98	2.7506e-95
ITGB1BP1	integrin subunit beta 1 binding protein 1 [Source:HGNC Symbol;Acc:HGNC:23927]	2780.13	-1.20407	0.00180014	0.0129213
ITIH2	inter-alpha-trypsin inhibitor heavy chain 2 [Source:HGNC Symbol;Acc:HGNC:6167]	116.67	-2.99209	1.47272e-17	3.1206e-16
ITIH3	inter-alpha-trypsin inhibitor heavy chain 3 [Source:HGNC Symbol;Acc:HGNC:6168]	72.7429	-1.55417	2.67144e-05	0.000236789
ITIH5	inter-alpha-trypsin inhibitor heavy chain 5 [Source:HGNC Symbol;Acc:HGNC:21449]	2826.35	-4.09751	4.63786e-99	2.28919e-96
ITLN1	intelectin 1 [Source:HGNC Symbol;Acc:HGNC:18259]	4.20536	-1.89265	0.00101431	0.00752308
ITLN2	intelectin 2 [Source:HGNC Symbol;Acc:HGNC:20599]	3.81894	2.73927	1.9179e-05	0.000172364
ITM2A	integral membrane protein 2A [Source:HGNC Symbol;Acc:HGNC:6173]	1662.52	-2.51539	6.92227e-33	3.02e-31
ITPKA	inositol-trisphosphate 3-kinase A [Source:HGNC Symbol;Acc:HGNC:6178]	83.3891	3.3491	6.62265e-34	3.01468e-32
ITPRIPL1	ITPRIP like 1 [Source:HGNC Symbol;Acc:HGNC:29371]	191.242	-2.46616	8.63724e-28	3.03666e-26
ITSN1	intersectin 1 [Source:HGNC Symbol;Acc:HGNC:6183]	3084.02	-1.69551	1.05511e-21	2.72694e-20
IVL	involucrin [Source:HGNC Symbol;Acc:HGNC:6187]	48.5792	3.40005	5.77623e-10	7.6812e-09
IYD	iodotyrosine deiodinase [Source:HGNC Symbol;Acc:HGNC:21071]	196.251	2.77443	1.38646e-10	1.92825e-09
JAKMIP1	janus kinase and microtubule interacting protein 1 [Source:HGNC Symbol;Acc:HGNC:26460]	108.876	2.90337	2.05843e-26	6.73822e-25
JAM2	junctional adhesion molecule 2 [Source:HGNC Symbol;Acc:HGNC:14686]	1268.54	-2.21439	1.00981e-33	4.54738e-32
JAM3	junctional adhesion molecule 3 [Source:HGNC Symbol;Acc:HGNC:15532]	1716.83	-1.25977	0.00221284	0.0156603
JCHAIN	joining chain of multimeric IgA and IgM [Source:HGNC Symbol;Acc:HGNC:5713]	14112.5	-2.05331	3.77696e-07	4.00668e-06
JPH1	junctophilin 1 [Source:HGNC Symbol;Acc:HGNC:14201]	606.706	1.72848	2.34211e-06	2.29319e-05
JPH2	junctophilin 2 [Source:HGNC Symbol;Acc:HGNC:14202]	483.636	-2.48301	4.49268e-17	9.25485e-16
JPH3	junctophilin 3 [Source:HGNC Symbol;Acc:HGNC:14203]	81.8249	2.51265	2.58112e-14	4.54049e-13
JPH4	junctophilin 4 [Source:HGNC Symbol;Acc:HGNC:20156]	50.7853	-1.3907	0.00144271	0.0104816
JPT1	Jupiter microtubule associated homolog 1 [Source:HGNC Symbol;Acc:HGNC:14569]	6879.66	2.33767	2.28597e-36	1.12833e-34
JPT2	Jupiter microtubule associated homolog 2 [Source:HGNC Symbol;Acc:HGNC:14137]	14786	1.36652	3.76547e-08	4.35407e-07
JUN	Jun proto-oncogene AP-1 transcription factor subunit [Source:HGNC Symbol;Acc:HGNC:6204]	14762.5	-1.70025	4.76411e-11	6.81403e-10
KANK1	KN motif and ankyrin repeat domains 1 [Source:HGNC Symbol;Acc:HGNC:19309]	3094.83	-1.79805	1.56384e-15	2.93123e-14
KANK3	KN motif and ankyrin repeat domains 3 [Source:HGNC Symbol;Acc:HGNC:24796]	268.328	-2.11437	6.17328e-23	1.72296e-21
KAT2B	lysine acetyltransferase 2B [Source:HGNC Symbol;Acc:HGNC:8638]	1150.49	-1.40408	5.38419e-06	5.07626e-05
KCNA1	potassium voltage-gated channel subfamily A member 1 [Source:HGNC Symbol;Acc:HGNC:6218]	45.9016	-2.2781	1.58805e-09	2.03751e-08
KCNA2	potassium voltage-gated channel subfamily A member 2 [Source:HGNC Symbol;Acc:HGNC:6220]	15.54	-2.69352	6.25072e-16	1.19476e-14
KCNA4	potassium voltage-gated channel subfamily A member 4 [Source:HGNC Symbol;Acc:HGNC:6222]	4.26589	-3.71707	2.96951e-19	6.83911e-18
KCNA6	potassium voltage-gated channel subfamily A member 6 [Source:HGNC Symbol;Acc:HGNC:6225]	61.0901	-1.88384	2.49658e-08	2.93127e-07
KCNAB1	potassium voltage-gated channel subfamily A member regulatory beta subunit 1 [Source:HGNC Symbol;Acc:HGNC:6228]	336.849	-1.77222	3.72523e-11	5.37087e-10
KCNAB1-AS1	KCNAB1 antisense RNA 1 [Source:HGNC Symbol;Acc:HGNC:40316]	1.01086	-2.55134	0.000184101	0.00149207
KCNAB1-AS2	KCNAB1 antisense RNA 2 [Source:HGNC Symbol;Acc:HGNC:40315]	1.28676	2.14822	0.00491517	0.0330651
KCNB1	potassium voltage-gated channel subfamily B member 1 [Source:HGNC Symbol;Acc:HGNC:6231]	350.974	-2.85831	9.09394e-19	2.05865e-17
KCNC4	potassium voltage-gated channel subfamily C member 4 [Source:HGNC Symbol;Acc:HGNC:6236]	913.158	-1.46393	3.31819e-05	0.000291651
KCNE1	potassium voltage-gated channel subfamily E regulatory subunit 1 [Source:HGNC Symbol;Acc:HGNC:6240]	22.0769	-2.72759	8.92222e-24	2.57864e-22
KCNE1B	potassium voltage-gated channel subfamily E regulatory subunit 1B [Source:HGNC Symbol;Acc:HGNC:52280]	9.08502	-3.35703	2.13749e-24	6.4056e-23
KCNE4	potassium voltage-gated channel subfamily E regulatory subunit 4 [Source:HGNC Symbol;Acc:HGNC:6244]	4186.77	2.42169	1.24385e-11	1.84729e-10
KCNF1	potassium voltage-gated channel modifier subfamily F member 1 [Source:HGNC Symbol;Acc:HGNC:6246]	488.902	3.46056	1.062e-22	2.8839e-21
KCNG1	potassium voltage-gated channel modifier subfamily G member 1 [Source:HGNC Symbol;Acc:HGNC:6248]	339.064	2.58293	1.97379e-09	2.51067e-08
KCNG3	potassium voltage-gated channel modifier subfamily G member 3 [Source:HGNC Symbol;Acc:HGNC:18306]	30.375	2.89244	7.30733e-20	1.72235e-18
KCNH1	potassium voltage-gated channel subfamily H member 1 [Source:HGNC Symbol;Acc:HGNC:6250]	166.861	2.89134	9.05434e-17	1.83219e-15
KCNH2	potassium voltage-gated channel subfamily H member 2 [Source:HGNC Symbol;Acc:HGNC:6251]	280.491	2.24653	1.77249e-09	2.26147e-08
KCNH6	potassium voltage-gated channel subfamily H member 6 [Source:HGNC Symbol;Acc:HGNC:18862]	14.4908	2.89032	2.06362e-10	2.83557e-09
KCNH8	potassium voltage-gated channel subfamily H member 8 [Source:HGNC Symbol;Acc:HGNC:18864]	67.5462	-2.12186	3.42395e-07	3.64753e-06
KCNIP1-OT1	KCNIP1 overlapping transcript 1 [Source:HGNC Symbol;Acc:HGNC:40320]	2.60892	-2.61182	3.84961e-10	5.18216e-09
KCNIP2	potassium voltage-gated channel interacting protein 2 [Source:HGNC Symbol;Acc:HGNC:15522]	929.241	-5.38633	1.31052e-140	2.99906e-137
KCNJ10	potassium inwardly rectifying channel subfamily J member 10 [Source:HGNC Symbol;Acc:HGNC:6256]	76.7412	2.56923	8.63648e-19	1.95685e-17
KCNJ12	potassium inwardly rectifying channel subfamily J member 12 [Source:HGNC Symbol;Acc:HGNC:6258]	127.361	-1.72765	2.28267e-05	0.000203837
KCNJ16	potassium inwardly rectifying channel subfamily J member 16 [Source:HGNC Symbol;Acc:HGNC:6262]	122.312	-2.813	7.73609e-09	9.49955e-08
KCNJ18	potassium inwardly rectifying channel subfamily J member 18 [Source:HGNC Symbol;Acc:HGNC:39080]	1.68537	2.67786	0.00314649	0.0217397
KCNJ2-AS1	KCNJ2 antisense RNA 1 [Source:HGNC Symbol;Acc:HGNC:43720]	35.2551	-2.16541	1.16901e-17	2.48963e-16
KCNJ3	potassium inwardly rectifying channel subfamily J member 3 [Source:HGNC Symbol;Acc:HGNC:6264]	3169.7	5.20357	2.50829e-32	1.06298e-30
KCNJ4	potassium inwardly rectifying channel subfamily J member 4 [Source:HGNC Symbol;Acc:HGNC:6265]	3.13605	2.28393	0.000627541	0.00477109
KCNJ6	potassium inwardly rectifying channel subfamily J member 6 [Source:HGNC Symbol;Acc:HGNC:6267]	62.5163	2.98384	3.46179e-17	7.17823e-16
KCNK1	potassium two pore domain channel subfamily K member 1 [Source:HGNC Symbol;Acc:HGNC:6272]	1775.57	1.88363	2.74304e-07	2.9572e-06
KCNK15	potassium two pore domain channel subfamily K member 15 [Source:HGNC Symbol;Acc:HGNC:13814]	978.549	2.45264	2.62027e-14	4.60294e-13
KCNK6	potassium two pore domain channel subfamily K member 6 [Source:HGNC Symbol;Acc:HGNC:6281]	3550.43	1.4288	0.000305836	0.00241796
KCNK9	potassium two pore domain channel subfamily K member 9 [Source:HGNC Symbol;Acc:HGNC:6283]	16.1922	2.8279	5.40899e-16	1.04019e-14
KCNMB1	potassium calcium-activated channel subfamily M regulatory beta subunit 1 [Source:HGNC Symbol;Acc:HGNC:6285]	645.785	-2.52641	2.01625e-24	6.04947e-23
KCNMB2	potassium calcium-activated channel subfamily M regulatory beta subunit 2 [Source:HGNC Symbol;Acc:HGNC:6286]	8.31674	-1.59219	0.00464444	0.0313696
KCNQ5	potassium voltage-gated channel subfamily Q member 5 [Source:HGNC Symbol;Acc:HGNC:6299]	266.752	1.60011	0.00295453	0.0204888
KCNQ5-IT1	NA	2.15427	3.05583	1.94822e-05	0.000174902
KCTD12	potassium channel tetramerization domain containing 12 [Source:HGNC Symbol;Acc:HGNC:14678]	6902.79	-1.6509	6.60337e-13	1.06761e-11
KCTD8	potassium channel tetramerization domain containing 8 [Source:HGNC Symbol;Acc:HGNC:22394]	3.73972	-2.35921	3.97674e-09	4.97795e-08
KIAA0319	KIAA0319 [Source:HGNC Symbol;Acc:HGNC:21580]	100.234	2.59103	1.01755e-11	1.51747e-10
KIAA0408	KIAA0408 [Source:HGNC Symbol;Acc:HGNC:21636]	10.7934	-4.66754	1.37126e-75	2.53813e-73
KIAA1257	NA	164.535	1.88958	8.06218e-10	1.0609e-08
KIF11	kinesin family member 11 [Source:HGNC Symbol;Acc:HGNC:6388]	2311.48	2.66431	6.50914e-60	7.12412e-58
KIF14	kinesin family member 14 [Source:HGNC Symbol;Acc:HGNC:19181]	731.848	3.73336	8.03898e-83	1.96471e-80
KIF15	kinesin family member 15 [Source:HGNC Symbol;Acc:HGNC:17273]	716.669	2.73685	1.21683e-51	1.0043e-49
KIF18A	kinesin family member 18A [Source:HGNC Symbol;Acc:HGNC:29441]	515.413	2.57261	3.76908e-44	2.45801e-42
KIF18B	kinesin family member 18B [Source:HGNC Symbol;Acc:HGNC:27102]	706.611	3.82331	3.19291e-95	1.23654e-92
KIF1A	kinesin family member 1A [Source:HGNC Symbol;Acc:HGNC:888]	1037.3	4.56086	5.15559e-31	2.07319e-29
KIF20A	kinesin family member 20A [Source:HGNC Symbol;Acc:HGNC:9787]	1730.94	3.63887	5.93624e-101	3.24855e-98
KIF22	kinesin family member 22 [Source:HGNC Symbol;Acc:HGNC:6391]	4381.36	1.47034	3.16307e-10	4.28086e-09
KIF23	kinesin family member 23 [Source:HGNC Symbol;Acc:HGNC:6392]	1635.57	2.78022	1.64542e-64	2.08142e-62
KIF24	kinesin family member 24 [Source:HGNC Symbol;Acc:HGNC:19916]	601.577	1.61641	5.72969e-13	9.29938e-12
KIF25	kinesin family member 25 [Source:HGNC Symbol;Acc:HGNC:6390]	35.7198	-1.8421	2.51041e-06	2.44656e-05
KIF26A	kinesin family member 26A [Source:HGNC Symbol;Acc:HGNC:20226]	359.505	-1.41922	0.00041034	0.00319205
KIF26B	kinesin family member 26B [Source:HGNC Symbol;Acc:HGNC:25484]	2061.71	2.79118	1.22656e-42	7.42213e-41
KIF26B-AS1	KIF26B antisense RNA 1 [Source:HGNC Symbol;Acc:HGNC:41098]	3.42591	3.49167	2.25963e-09	2.86703e-08
KIF2C	kinesin family member 2C [Source:HGNC Symbol;Acc:HGNC:6393]	1632.09	3.52486	1.14337e-88	3.46772e-86
KIF4A	kinesin family member 4A [Source:HGNC Symbol;Acc:HGNC:13339]	1596.18	4.08179	1.3769e-144	3.8512e-141
KIF4B	kinesin family member 4B [Source:HGNC Symbol;Acc:HGNC:6322]	3.36375	2.13875	5.46963e-08	6.23864e-07
KIFC1	kinesin family member C1 [Source:HGNC Symbol;Acc:HGNC:6389]	2060.01	3.2991	5.64329e-83	1.39273e-80
KIFC2	kinesin family member C2 [Source:HGNC Symbol;Acc:HGNC:29530]	1360.01	2.05459	1.73489e-16	3.43606e-15
KIR2DL4	killer cell immunoglobulin like receptor two Ig domains and long cytoplasmic tail 4 [Source:HGNC Symbol;Acc:HGNC:6332]	14.3713	2.20449	6.66284e-07	6.88238e-06
KIRREL2	kirre like nephrin family adhesion molecule 2 [Source:HGNC Symbol;Acc:HGNC:18816]	28.9001	1.967	0.000180852	0.00146763
KISS1	KiSS-1 metastasis suppressor [Source:HGNC Symbol;Acc:HGNC:6341]	16.8144	2.40825	1.91436e-10	2.64056e-09
KISS1R	KISS1 receptor [Source:HGNC Symbol;Acc:HGNC:4510]	74.2237	3.97871	1.28066e-29	4.86978e-28
KIT	KIT proto-oncogene receptor tyrosine kinase [Source:HGNC Symbol;Acc:HGNC:6342]	3725.01	-3.12432	1.98265e-32	8.44489e-31
KL	klotho [Source:HGNC Symbol;Acc:HGNC:6344]	163.099	-2.56879	3.89622e-30	1.52297e-28
KLB	klotho beta [Source:HGNC Symbol;Acc:HGNC:15527]	348.157	-4.79345	5.75891e-126	8.52759e-123
KLF1	Kruppel like factor 1 [Source:HGNC Symbol;Acc:HGNC:6345]	7.9378	1.71283	3.15085e-06	3.03429e-05
KLF10	Kruppel like factor 10 [Source:HGNC Symbol;Acc:HGNC:11810]	5209.99	-1.26871	0.00039288	0.00306476
KLF14	Kruppel like factor 14 [Source:HGNC Symbol;Acc:HGNC:23025]	18.8995	-1.8845	6.57888e-06	6.15193e-05
KLF15	Kruppel like factor 15 [Source:HGNC Symbol;Acc:HGNC:14536]	225.507	-3.56701	2.1107e-59	2.26096e-57
KLF2	Kruppel like factor 2 [Source:HGNC Symbol;Acc:HGNC:6347]	2193.34	-1.75005	2.61947e-11	3.8204e-10
KLF4	Kruppel like factor 4 [Source:HGNC Symbol;Acc:HGNC:6348]	2497.21	-2.7476	3.5365e-46	2.51481e-44
KLF6	Kruppel like factor 6 [Source:HGNC Symbol;Acc:HGNC:2235]	13071.3	-1.44023	1.28124e-07	1.41707e-06
KLF9	Kruppel like factor 9 [Source:HGNC Symbol;Acc:HGNC:1123]	3596.85	-1.84446	1.65475e-21	4.22894e-20
KLHDC1	kelch domain containing 1 [Source:HGNC Symbol;Acc:HGNC:19836]	214.256	-1.25698	0.00762104	0.049778
KLHDC7B	kelch domain containing 7B [Source:HGNC Symbol;Acc:HGNC:25145]	1134.34	3.07845	1.06853e-19	2.49519e-18
KLHDC9	kelch domain containing 9 [Source:HGNC Symbol;Acc:HGNC:28489]	644.484	1.45521	0.000756031	0.00567768
KLHL1	kelch like family member 1 [Source:HGNC Symbol;Acc:HGNC:6352]	22.4996	5.8641	3.53219e-10	4.76761e-09
KLHL10	kelch like family member 10 [Source:HGNC Symbol;Acc:HGNC:18829]	8.06609	-1.5485	1.8257e-06	1.80654e-05
KLHL13	kelch like family member 13 [Source:HGNC Symbol;Acc:HGNC:22931]	743.82	-2.72767	2.25945e-24	6.73101e-23
KLHL29	kelch like family member 29 [Source:HGNC Symbol;Acc:HGNC:29404]	405.772	-2.69517	4.75842e-39	2.59835e-37
KLHL3	kelch like family member 3 [Source:HGNC Symbol;Acc:HGNC:6354]	416.787	-1.29973	0.00234435	0.0165029
KLHL30	kelch like family member 30 [Source:HGNC Symbol;Acc:HGNC:24770]	64.2395	-2.75036	6.33643e-20	1.49913e-18
KLHL31	kelch like family member 31 [Source:HGNC Symbol;Acc:HGNC:21353]	281.536	-3.84118	2.3049e-85	6.10751e-83
KLHL33	kelch like family member 33 [Source:HGNC Symbol;Acc:HGNC:31952]	12.7273	-4.49681	1.20974e-91	4.11525e-89
KLHL34	kelch like family member 34 [Source:HGNC Symbol;Acc:HGNC:26634]	19.0538	2.23276	5.02203e-05	0.000433686
KLHL35	kelch like family member 35 [Source:HGNC Symbol;Acc:HGNC:26597]	461.462	1.74428	2.70176e-07	2.91394e-06
KLHL38	kelch like family member 38 [Source:HGNC Symbol;Acc:HGNC:34435]	119.914	2.17646	2.37803e-12	3.69748e-11
KLHL4	kelch like family member 4 [Source:HGNC Symbol;Acc:HGNC:6355]	61.4313	-2.12365	8.70268e-18	1.86445e-16
KLK2	kallikrein related peptidase 2 [Source:HGNC Symbol;Acc:HGNC:6363]	44.9988	-2.47061	1.65564e-07	1.81522e-06
KLK4	kallikrein related peptidase 4 [Source:HGNC Symbol;Acc:HGNC:6365]	200.088	2.89632	2.9686e-22	7.88275e-21
KLKP1	kallikrein pseudogene 1 [Source:HGNC Symbol;Acc:HGNC:21260]	17.2438	3.16239	3.84322e-22	1.01517e-20
KLRG2	killer cell lectin like receptor G2 [Source:HGNC Symbol;Acc:HGNC:24778]	393.555	1.99889	2.33256e-07	2.52549e-06
KMO	kynurenine 3-monooxygenase [Source:HGNC Symbol;Acc:HGNC:6381]	571.705	1.9	2.96793e-07	3.18329e-06
KNCN	kinocilin [Source:HGNC Symbol;Acc:HGNC:26488]	1.25711	2.43473	0.00549372	0.0367215
KNDC1	kinase non-catalytic C-lobe domain containing 1 [Source:HGNC Symbol;Acc:HGNC:29374]	255.637	1.92037	0.000709014	0.00535012
KNL1	kinetochore scaffold 1 [Source:HGNC Symbol;Acc:HGNC:24054]	856.95	3.07276	4.84042e-74	8.46167e-72
KNSTRN	kinetochore localized astrin (SPAG5) binding protein [Source:HGNC Symbol;Acc:HGNC:30767]	1116.38	1.31444	7.47239e-05	0.000633982
KPNA2	karyopherin subunit alpha 2 [Source:HGNC Symbol;Acc:HGNC:6395]	9103.69	2.33937	1.88435e-40	1.07319e-38
KPNA7	karyopherin subunit alpha 7 [Source:HGNC Symbol;Acc:HGNC:21839]	28.4341	2.18682	5.10729e-09	6.3458e-08
KREMEN2	kringle containing transmembrane protein 2 [Source:HGNC Symbol;Acc:HGNC:18797]	201.955	4.01867	3.22052e-54	2.87483e-52
KRT14	keratin 14 [Source:HGNC Symbol;Acc:HGNC:6416]	13103.3	-2.05593	0.000175043	0.00142278
KRT16	keratin 16 [Source:HGNC Symbol;Acc:HGNC:6423]	2842.05	1.8032	0.00627596	0.0415312
KRT17	keratin 17 [Source:HGNC Symbol;Acc:HGNC:6427]	12256.1	-1.68844	0.00568799	0.0379219
KRT18	keratin 18 [Source:HGNC Symbol;Acc:HGNC:6430]	47836.2	1.62248	3.16582e-07	3.38544e-06
KRT18P55	keratin 18 pseudogene 55 [Source:HGNC Symbol;Acc:HGNC:26874]	6.76966	2.30257	1.71384e-09	2.1922e-08
KRT19	keratin 19 [Source:HGNC Symbol;Acc:HGNC:6436]	93543.5	1.8574	4.81255e-11	6.8794e-10
KRT2	keratin 2 [Source:HGNC Symbol;Acc:HGNC:6439]	7.7365	2.43541	3.96702e-07	4.19764e-06
KRT20	keratin 20 [Source:HGNC Symbol;Acc:HGNC:20412]	11.526	3.67273	5.89892e-10	7.83607e-09
KRT3	keratin 3 [Source:HGNC Symbol;Acc:HGNC:6440]	3.70855	3.01144	8.63363e-10	1.13077e-08
KRT31	keratin 31 [Source:HGNC Symbol;Acc:HGNC:6448]	47.5793	2.78465	5.687e-08	6.46316e-07
KRT34	keratin 34 [Source:HGNC Symbol;Acc:HGNC:6452]	3.09278	3.64666	4.05189e-07	4.28204e-06
KRT35	keratin 35 [Source:HGNC Symbol;Acc:HGNC:6453]	2.75466	2.1681	0.00498157	0.0334492
KRT37	keratin 37 [Source:HGNC Symbol;Acc:HGNC:6455]	19.3337	3.28878	5.06269e-17	1.0412e-15
KRT38	keratin 38 [Source:HGNC Symbol;Acc:HGNC:6456]	2.46489	2.53898	0.00107096	0.0079106
KRT5	keratin 5 [Source:HGNC Symbol;Acc:HGNC:6442]	17794.8	-1.81652	0.00233577	0.0164471
KRT74	keratin 74 [Source:HGNC Symbol;Acc:HGNC:28929]	1.7759	-1.8761	0.00595623	0.0396133
KRT75	keratin 75 [Source:HGNC Symbol;Acc:HGNC:24431]	68.173	3.67009	1.2514e-16	2.51009e-15
KRT8	keratin 8 [Source:HGNC Symbol;Acc:HGNC:6446]	75508.8	1.80948	2.86604e-11	4.16793e-10
KRT81	keratin 81 [Source:HGNC Symbol;Acc:HGNC:6458]	4464.72	2.64102	1.44675e-07	1.59314e-06
KRT86	keratin 86 [Source:HGNC Symbol;Acc:HGNC:6463]	333.772	1.77083	0.000311051	0.00245534
KRTAP13-4	keratin associated protein 13-4 [Source:HGNC Symbol;Acc:HGNC:18926]	0.564652	-4.43128	1.63084e-09	2.08922e-08
KRTAP17-1	keratin associated protein 17-1 [Source:HGNC Symbol;Acc:HGNC:18917]	1.76025	2.13805	0.00461165	0.0311732
KRTAP3-1	keratin associated protein 3-1 [Source:HGNC Symbol;Acc:HGNC:16778]	4.37097	2.40466	0.000400519	0.00311855
KRTAP4-1	keratin associated protein 4-1 [Source:HGNC Symbol;Acc:HGNC:18907]	1.95322	3.11153	0.00429575	0.029171
KRTAP5-2	keratin associated protein 5-2 [Source:HGNC Symbol;Acc:HGNC:23597]	0.962713	2.07636	0.00107284	0.00791986
KRTAP5-6	keratin associated protein 5-6 [Source:HGNC Symbol;Acc:HGNC:23600]	0.997449	2.02938	0.00189865	0.0135742
KRTAP5-AS1	KRTAP5-1/KRTAP5-2 antisense RNA 1 [Source:HGNC Symbol;Acc:HGNC:27877]	112.979	1.75989	7.11805e-06	6.63048e-05
KY	kyphoscoliosis peptidase [Source:HGNC Symbol;Acc:HGNC:26576]	39.0706	-3.46065	2.01974e-33	8.99873e-32
LAG3	lymphocyte activating 3 [Source:HGNC Symbol;Acc:HGNC:6476]	355.605	2.11838	1.32165e-10	1.84117e-09
LAGE3	L antigen family member 3 [Source:HGNC Symbol;Acc:HGNC:26058]	1749.04	1.98176	3.04799e-20	7.3423e-19
LAIR2	leukocyte associated immunoglobulin like receptor 2 [Source:HGNC Symbol;Acc:HGNC:6478]	21.0682	1.59303	0.00644313	0.0425592
LALBA	lactalbumin alpha [Source:HGNC Symbol;Acc:HGNC:6480]	37.0105	-3.3613	0.000438693	0.0034021
LAMA2	laminin subunit alpha 2 [Source:HGNC Symbol;Acc:HGNC:6482]	2749.1	-1.97341	2.92885e-13	4.82512e-12
LAMA3	laminin subunit alpha 3 [Source:HGNC Symbol;Acc:HGNC:6483]	3853.28	-1.92965	3.66596e-08	4.24485e-07
LAMA4	laminin subunit alpha 4 [Source:HGNC Symbol;Acc:HGNC:6484]	7060.37	-1.43383	4.6106e-06	4.37312e-05
LAMB3	laminin subunit beta 3 [Source:HGNC Symbol;Acc:HGNC:6490]	4668.46	-1.72408	2.21164e-05	0.000197775
LAMC1-AS1	LAMC1 antisense RNA 1 [Source:HGNC Symbol;Acc:HGNC:52645]	11.733	-1.83838	3.49586e-08	4.05536e-07
LAMC3	laminin subunit gamma 3 [Source:HGNC Symbol;Acc:HGNC:6494]	266.736	-1.59476	9.86219e-05	0.000825884
LAMP3	lysosomal associated membrane protein 3 [Source:HGNC Symbol;Acc:HGNC:14582]	873.795	2.19746	2.27347e-10	3.11372e-09
LAMP5	lysosomal associated membrane protein family member 5 [Source:HGNC Symbol;Acc:HGNC:16097]	864.624	2.67822	1.01365e-29	3.88606e-28
LAMTOR2	late endosomal/lysosomal adaptor MAPK and MTOR activator 2 [Source:HGNC Symbol;Acc:HGNC:29796]	3605.59	1.3609	2.19964e-05	0.000196772
LAPTM4B	lysosomal protein transmembrane 4 beta [Source:HGNC Symbol;Acc:HGNC:13646]	13557.5	1.43324	0.00093476	0.00695763
LARP6	La ribonucleoprotein 6 translational regulator [Source:HGNC Symbol;Acc:HGNC:24012]	689.147	-1.58728	7.21184e-08	8.13732e-07
LBP	lipopolysaccharide binding protein [Source:HGNC Symbol;Acc:HGNC:6517]	1172.35	2.0236	0.000927509	0.00690979
LBX1	ladybird homeobox 1 [Source:HGNC Symbol;Acc:HGNC:16960]	4.9747	2.95339	0.000578986	0.00442197
LBX2	ladybird homeobox 2 [Source:HGNC Symbol;Acc:HGNC:15525]	80.904	1.78962	6.305e-11	8.94678e-10
LCA5	lebercilin LCA5 [Source:HGNC Symbol;Acc:HGNC:31923]	539.359	-1.34543	0.000127496	0.00105366
LCN1	lipocalin 1 [Source:HGNC Symbol;Acc:HGNC:6525]	3.00932	3.52398	3.81681e-17	7.90787e-16
LCN10	lipocalin 10 [Source:HGNC Symbol;Acc:HGNC:20892]	9.13118	-2.37935	1.11434e-08	1.34862e-07
LCN12	lipocalin 12 [Source:HGNC Symbol;Acc:HGNC:28733]	164.505	1.85405	4.22496e-06	4.01946e-05
LCN6	lipocalin 6 [Source:HGNC Symbol;Acc:HGNC:17337]	16.2141	-2.87372	1.23014e-21	3.16953e-20
LCT-AS1	LCT antisense RNA 1 [Source:HGNC Symbol;Acc:HGNC:40337]	12.1962	4.34337	1.12795e-45	7.84364e-44
LCTL	lactase like [Source:HGNC Symbol;Acc:HGNC:15583]	27.089	1.6418	5.35013e-06	5.04793e-05
LDB2	LIM domain binding 2 [Source:HGNC Symbol;Acc:HGNC:6533]	1128.23	-2.24157	5.86253e-43	3.63491e-41
LDB3	LIM domain binding 3 [Source:HGNC Symbol;Acc:HGNC:15710]	116.977	-1.74562	5.51914e-11	7.86266e-10
LDHD	lactate dehydrogenase D [Source:HGNC Symbol;Acc:HGNC:19708]	503.454	-1.48058	0.0023911	0.0168038
LDLRAD1	low density lipoprotein receptor class A domain containing 1 [Source:HGNC Symbol;Acc:HGNC:32069]	66.5974	1.80889	0.000624908	0.00475251
LDLRAD2	low density lipoprotein receptor class A domain containing 2 [Source:HGNC Symbol;Acc:HGNC:32071]	113.373	-1.97894	1.39689e-22	3.75283e-21
LEF1	lymphoid enhancer binding factor 1 [Source:HGNC Symbol;Acc:HGNC:6551]	1544.25	1.82922	1.46887e-10	2.03949e-09
LEF1-AS1	LEF1 antisense RNA 1 [Source:HGNC Symbol;Acc:HGNC:40339]	24.0034	2.19175	7.18025e-21	1.78605e-19
LEP	leptin [Source:HGNC Symbol;Acc:HGNC:6553]	2097.96	-6.31632	2.83018e-73	4.81378e-71
LEPR	leptin receptor [Source:HGNC Symbol;Acc:HGNC:6554]	1113.79	-3.12112	5.02072e-63	5.98988e-61
LGALS12	galectin 12 [Source:HGNC Symbol;Acc:HGNC:15788]	458.778	-4.64762	1.6862e-54	1.52139e-52
LGALS17A	galectin 14 pseudogene [Source:NCBI gene (formerly Entrezgene);Acc:400696]	82.462	4.16185	1.16311e-35	5.61977e-34
LGALS8-AS1	LGALS8 antisense RNA 1 [Source:HGNC Symbol;Acc:HGNC:40340]	35.7213	2.35476	8.48352e-20	1.99212e-18
LGALS9B	galectin 9B [Source:HGNC Symbol;Acc:HGNC:24842]	25.0682	2.6999	1.37325e-09	1.77003e-08
LGALS9C	galectin 9C [Source:HGNC Symbol;Acc:HGNC:33874]	30.0032	2.51378	1.66332e-09	2.12866e-08
LGI4	leucine rich repeat LGI family member 4 [Source:HGNC Symbol;Acc:HGNC:18712]	229.156	-2.5344	4.31569e-41	2.50611e-39
LGR4-AS1	LGR4 antisense RNA 1 [Source:HGNC Symbol;Acc:HGNC:40629]	9.47339	-3.11312	4.58069e-42	2.73246e-40
LGSN	lengsin lens protein with glutamine synthetase domain [Source:HGNC Symbol;Acc:HGNC:21016]	7.0129	2.85867	1.73294e-08	2.05673e-07
LHCGR	luteinizing hormone/choriogonadotropin receptor [Source:HGNC Symbol;Acc:HGNC:6585]	11.3384	-4.51251	1.74102e-27	6.03674e-26
LHFPL5	LHFPL tetraspan subfamily member 5 [Source:HGNC Symbol;Acc:HGNC:21253]	41.2718	3.90552	3.15926e-27	1.07908e-25
LHFPL6	LHFPL tetraspan subfamily member 6 [Source:HGNC Symbol;Acc:HGNC:6586]	2733.76	-2.17497	3.57295e-37	1.82069e-35
LHX1	LIM homeobox 1 [Source:HGNC Symbol;Acc:HGNC:6593]	29.4894	6.01841	1.77056e-24	5.33138e-23
LHX1-DT	LHX1 divergent transcript [Source:HGNC Symbol;Acc:HGNC:53778]	9.92037	5.44219	3.50844e-15	6.47967e-14
LHX2	LIM homeobox 2 [Source:HGNC Symbol;Acc:HGNC:6594]	45.9754	4.44967	1.16962e-43	7.39772e-42
LHX3	LIM homeobox 3 [Source:HGNC Symbol;Acc:HGNC:6595]	0.893942	2.49115	0.00234854	0.0165278
LHX6	LIM homeobox 6 [Source:HGNC Symbol;Acc:HGNC:21735]	425.507	-1.738	1.08037e-09	1.3997e-08
LHX9	LIM homeobox 9 [Source:HGNC Symbol;Acc:HGNC:14222]	14.1703	3.23711	1.05668e-09	1.37113e-08
LIFR	LIF receptor subunit alpha [Source:HGNC Symbol;Acc:HGNC:6597]	3018.35	-2.73024	3.78909e-45	2.57096e-43
LIFR-AS1	LIFR antisense RNA 1 [Source:HGNC Symbol;Acc:HGNC:43600]	119.967	-1.35855	0.0011474	0.00841592
LILRB5	leukocyte immunoglobulin like receptor B5 [Source:HGNC Symbol;Acc:HGNC:6609]	294.592	-2.6984	9.91619e-28	3.47661e-26
LIMD2	LIM domain containing 2 [Source:HGNC Symbol;Acc:HGNC:28142]	1237.01	1.68954	6.46617e-07	6.69022e-06
LIMS2	LIM zinc finger domain containing 2 [Source:HGNC Symbol;Acc:HGNC:16084]	1419.09	-2.10322	2.3224e-28	8.38764e-27
LIN28A	lin-28 homolog A [Source:HGNC Symbol;Acc:HGNC:15986]	33.43	4.52603	4.13682e-17	8.54976e-16
LIN28B	lin-28 homolog B [Source:HGNC Symbol;Acc:HGNC:32207]	7.29372	5.12797	1.16892e-09	1.51209e-08
LINC00052	long intergenic non-protein coding RNA 52 [Source:HGNC Symbol;Acc:HGNC:26455]	152.342	7.88751	6.92889e-49	5.33397e-47
LINC00113	long intergenic non-protein coding RNA 113 [Source:HGNC Symbol;Acc:HGNC:1264]	3.18409	2.36659	0.00175412	0.0126089
LINC00160	long intergenic non-protein coding RNA 160 [Source:HGNC Symbol;Acc:HGNC:1294]	67.5476	1.73432	0.00018104	0.00146868
LINC00200	long intergenic non-protein coding RNA 200 [Source:HGNC Symbol;Acc:HGNC:30974]	2.85736	2.78938	0.00258677	0.0180579
LINC00211	long intergenic non-protein coding RNA 211 [Source:HGNC Symbol;Acc:HGNC:37459]	2.90009	-1.75655	2.75607e-06	2.67149e-05
LINC00221	long intergenic non-protein coding RNA 221 [Source:HGNC Symbol;Acc:HGNC:20169]	12.669	3.4164	3.25854e-06	3.13201e-05
LINC00243	long intergenic non-protein coding RNA 243 [Source:HGNC Symbol;Acc:HGNC:30956]	44.7931	1.86494	1.43175e-06	1.43363e-05
LINC00355	long intergenic non-protein coding RNA 355 [Source:HGNC Symbol;Acc:HGNC:27061]	7.80823	4.71108	1.05438e-09	1.36905e-08
LINC00445	long intergenic non-protein coding RNA 445 [Source:HGNC Symbol;Acc:HGNC:42782]	3.67572	-3.70992	1.6167e-24	4.87991e-23
LINC00460	long intergenic non-protein coding RNA 460 [Source:HGNC Symbol;Acc:HGNC:42809]	22.8606	3.10292	6.02092e-22	1.57225e-20
LINC00461	long intergenic non-protein coding RNA 461 [Source:HGNC Symbol;Acc:HGNC:42810]	26.1004	3.38934	9.3557e-12	1.40102e-10
LINC00466	long intergenic non-protein coding RNA 466 [Source:HGNC Symbol;Acc:HGNC:27294]	13.4169	4.18951	3.95933e-32	1.65562e-30
LINC00484	long intergenic non-protein coding RNA 484 [Source:HGNC Symbol;Acc:HGNC:27862]	7.07319	-2.65464	1.16234e-13	1.96637e-12
LINC00491	long intergenic non-protein coding RNA 491 [Source:HGNC Symbol;Acc:HGNC:43428]	3.67501	2.42742	0.00542128	0.0362566
LINC00494	long intergenic non-protein coding RNA 494 [Source:HGNC Symbol;Acc:HGNC:27657]	23.5448	1.67971	0.00527205	0.0352961
LINC00506	long intergenic non-protein coding RNA 506 [Source:NCBI gene (formerly Entrezgene);Acc:100846978]	21.243	-1.53431	2.46129e-05	0.000218933
LINC00511	long intergenic non-protein coding RNA 511 [Source:HGNC Symbol;Acc:HGNC:43564]	354.445	2.95701	8.43758e-27	2.81323e-25
LINC00520	long intergenic non-protein coding RNA 520 [Source:HGNC Symbol;Acc:HGNC:19843]	3.77525	1.87588	0.00184311	0.0132071
LINC00524	long intergenic non-protein coding RNA 524 [Source:HGNC Symbol;Acc:HGNC:20118]	3.40291	2.87994	5.605e-07	5.82782e-06
LINC00536	long intergenic non-protein coding RNA 536 [Source:HGNC Symbol;Acc:HGNC:43645]	50.386	2.58387	1.48378e-14	2.65467e-13
LINC00545	long intergenic non-protein coding RNA 545 [Source:HGNC Symbol;Acc:HGNC:43680]	1.42384	-1.87884	0.000734234	0.00552883
LINC00548	NA	8.07667	-1.60225	5.92387e-07	6.14174e-06
LINC00578	long intergenic non-protein coding RNA 578 [Source:HGNC Symbol;Acc:HGNC:43807]	102.059	2.385	1.54993e-09	1.99165e-08
LINC00589	long intergenic non-protein coding RNA 589 [Source:HGNC Symbol;Acc:HGNC:32299]	17.5974	2.14529	5.79388e-06	5.45028e-05
LINC00605	long intergenic non-protein coding RNA 605 [Source:HGNC Symbol;Acc:HGNC:43928]	17.2324	1.87329	4.76422e-05	0.000412555
LINC00607	long intergenic non-protein coding RNA 607 [Source:HGNC Symbol;Acc:HGNC:43944]	79.8518	1.77263	2.77262e-06	2.68546e-05
LINC00619	NA	21.0586	-1.62643	1.38493e-05	0.000125949
LINC00628	long intergenic non-protein coding RNA 628 [Source:HGNC Symbol;Acc:HGNC:27008]	5.7051	1.67975	0.00100654	0.00746982
LINC00634	long intergenic non-protein coding RNA 634 [Source:HGNC Symbol;Acc:HGNC:27930]	16.3245	2.79457	1.76746e-19	4.10445e-18
LINC00636	long intergenic non-protein coding RNA 636 [Source:HGNC Symbol;Acc:HGNC:27702]	2.41435	-2.61959	1.173e-12	1.86531e-11
LINC00641	long intergenic non-protein coding RNA 641 [Source:HGNC Symbol;Acc:HGNC:27511]	510.881	-1.52699	1.72125e-07	1.88223e-06
LINC00645	long intergenic non-protein coding RNA 645 [Source:HGNC Symbol;Acc:HGNC:44299]	4.44026	-3.34467	3.20637e-07	3.42589e-06
LINC00659	long intergenic non-protein coding RNA 659 [Source:HGNC Symbol;Acc:HGNC:44316]	5.7163	4.27788	7.96634e-17	1.61723e-15
LINC00668	long intergenic non-protein coding RNA 668 [Source:HGNC Symbol;Acc:HGNC:44328]	47.0832	3.30451	5.85097e-07	6.06866e-06
LINC00670	long intergenic non-protein coding RNA 670 [Source:HGNC Symbol;Acc:HGNC:44338]	1.30333	-2.34928	3.76424e-07	3.99651e-06
LINC00671	long intergenic non-protein coding RNA 671 [Source:HGNC Symbol;Acc:HGNC:44339]	4.67004	-2.6624	4.66564e-19	1.06577e-17
LINC00858	long intergenic non-protein coding RNA 858 [Source:HGNC Symbol;Acc:HGNC:27276]	14.7696	3.34237	1.09415e-06	1.10748e-05
LINC00887	long intergenic non-protein coding RNA 887 [Source:HGNC Symbol;Acc:HGNC:48574]	34.7034	1.59001	0.00133374	0.00972041
LINC00898	long intergenic non-protein coding RNA 898 [Source:HGNC Symbol;Acc:HGNC:48581]	12.5731	2.8828	7.58477e-10	1.00017e-08
LINC00906	long intergenic non-protein coding RNA 906 [Source:HGNC Symbol;Acc:HGNC:27121]	1.44778	-3.29877	2.67623e-14	4.69527e-13
LINC00922	long intergenic non-protein coding RNA 922 [Source:HGNC Symbol;Acc:HGNC:27545]	62.7178	4.66183	1.05206e-78	2.2255e-76
LINC00924	long intergenic non-protein coding RNA 924 [Source:HGNC Symbol;Acc:HGNC:27081]	33.4199	-2.5907	1.52379e-29	5.75951e-28
LINC00940	long intergenic non-protein coding RNA 940 [Source:HGNC Symbol;Acc:HGNC:48634]	77.7566	2.29077	5.98761e-10	7.9497e-09
LINC00968	long intergenic non-protein coding RNA 968 [Source:HGNC Symbol;Acc:HGNC:48727]	46.5914	-3.52289	7.41236e-38	3.88732e-36
LINC00974	long intergenic non-protein coding RNA 974 [Source:HGNC Symbol;Acc:HGNC:27105]	2.07063	-1.75955	0.00116727	0.00855172
LINC00989	long intergenic non-protein coding RNA 989 [Source:HGNC Symbol;Acc:HGNC:48918]	12.786	-2.27073	1.23425e-22	3.3301e-21
LINC01028	long intergenic non-protein coding RNA 1028 [Source:HGNC Symbol;Acc:HGNC:49014]	6.27136	-4.095	7.67848e-16	1.46211e-14
LINC01044	long intergenic non-protein coding RNA 1044 [Source:HGNC Symbol;Acc:HGNC:49032]	0.744941	-2.69708	0.00232629	0.0163895
LINC01058	long intergenic non-protein coding RNA 1058 [Source:HGNC Symbol;Acc:HGNC:49061]	7.38449	-2.00279	2.69841e-14	4.7303e-13
LINC01060	long intergenic non-protein coding RNA 1060 [Source:HGNC Symbol;Acc:HGNC:49081]	24.2677	-1.53463	0.001095	0.0080594
LINC01063	long intergenic non-protein coding RNA 1063 [Source:HGNC Symbol;Acc:HGNC:49092]	11.8689	1.51647	0.000690229	0.00521776
LINC01070	long intergenic non-protein coding RNA 1070 [Source:HGNC Symbol;Acc:HGNC:49110]	4.18687	-5.2207	7.39299e-49	5.67389e-47
LINC01082	long intergenic non-protein coding RNA 1082 [Source:HGNC Symbol;Acc:HGNC:49125]	0.451244	-3.60647	3.76912e-06	3.59666e-05
LINC01088	long intergenic non-protein coding RNA 1088 [Source:HGNC Symbol;Acc:HGNC:49148]	40.3499	-1.81206	7.41902e-06	6.90166e-05
LINC01091	long intergenic non-protein coding RNA 1091 [Source:HGNC Symbol;Acc:HGNC:27721]	27.8291	-2.06256	3.73893e-14	6.49552e-13
LINC01117	long intergenic non-protein coding RNA 1117 [Source:HGNC Symbol;Acc:HGNC:49260]	57.8253	1.86298	4.87032e-07	5.09986e-06
LINC01136	long intergenic non-protein coding RNA 1136 [Source:HGNC Symbol;Acc:HGNC:49452]	20.0233	1.99144	3.15106e-09	3.96842e-08
LINC01140	long intergenic non-protein coding RNA 1140 [Source:HGNC Symbol;Acc:HGNC:27922]	141.174	-2.29562	8.5901e-23	2.36585e-21
LINC01152	long intergenic non-protein coding RNA 1152 [Source:HGNC Symbol;Acc:HGNC:16752]	209.783	-1.86149	0.00189526	0.0135538
LINC01197	long intergenic non-protein coding RNA 1197 [Source:HGNC Symbol;Acc:HGNC:49597]	60.2387	-2.15563	1.77215e-22	4.74073e-21
LINC01213	long intergenic non-protein coding RNA 1213 [Source:HGNC Symbol;Acc:HGNC:49648]	17.8753	2.09797	4.84008e-08	5.54572e-07
LINC01215	long intergenic non-protein coding RNA 1215 [Source:HGNC Symbol;Acc:HGNC:49651]	35.8591	1.6457	0.00640834	0.0423404
LINC01224	long intergenic non-protein coding RNA 1224 [Source:HGNC Symbol;Acc:HGNC:49676]	77.8948	3.76323	4.31198e-23	1.2128e-21
LINC01234	long intergenic non-protein coding RNA 1234 [Source:HGNC Symbol;Acc:HGNC:49757]	10.2457	2.26778	0.000179003	0.00145309
LINC01238	long intergenic non-protein coding RNA 1238 [Source:HGNC Symbol;Acc:HGNC:49795]	1031.47	2.91244	7.13929e-14	1.22091e-12
LINC01264	long intergenic non-protein coding RNA 1264 [Source:HGNC Symbol;Acc:HGNC:50282]	3.6274	2.31838	3.20267e-06	3.08301e-05
LINC01266	long intergenic non-protein coding RNA 1266 [Source:HGNC Symbol;Acc:HGNC:50309]	14.9217	-1.88061	0.00038602	0.00301591
LINC01267	long intergenic non-protein coding RNA 1267 [Source:HGNC Symbol;Acc:HGNC:50320]	3.3559	-2.33958	5.45873e-12	8.28286e-11
LINC01281	long intergenic non-protein coding RNA 1281 [Source:HGNC Symbol;Acc:HGNC:50337]	11.3532	4.2921	5.23772e-28	1.85703e-26
LINC01340	long intergenic non-protein coding RNA 1340 [Source:HGNC Symbol;Acc:HGNC:50550]	1.79494	-2.6311	1.53134e-12	2.41987e-11
LINC01352	long intergenic non-protein coding RNA 1352 [Source:HGNC Symbol;Acc:HGNC:50578]	17.5323	-1.96206	5.44618e-14	9.39018e-13
LINC01354	long intergenic non-protein coding RNA 1354 [Source:HGNC Symbol;Acc:HGNC:50581]	48.0441	-1.89003	1.02554e-06	1.04264e-05
LINC01366	long intergenic non-protein coding RNA 1366 [Source:HGNC Symbol;Acc:HGNC:27416]	4.78617	-2.2577	3.17532e-22	8.41393e-21
LINC01381	long intergenic non-protein coding RNA 1381 [Source:HGNC Symbol;Acc:HGNC:50653]	0.475234	-1.99856	0.00245873	0.0172262
LINC01402	long intergenic non-protein coding RNA 1402 [Source:HGNC Symbol;Acc:HGNC:50685]	4.76399	-2.2497	3.69e-15	6.80501e-14
LINC01411	long intergenic non-protein coding RNA 1411 [Source:HGNC Symbol;Acc:HGNC:50703]	96.7469	2.16303	0.000121129	0.00100335
LINC01419	long intergenic non-protein coding RNA 1419 [Source:HGNC Symbol;Acc:HGNC:50712]	4.40869	4.79681	4.20564e-05	0.000365695
LINC01429	long intergenic non-protein coding RNA 1429 [Source:HGNC Symbol;Acc:HGNC:50741]	8.01778	3.85594	1.61675e-24	4.87991e-23
LINC01446	long intergenic non-protein coding RNA 1446 [Source:HGNC Symbol;Acc:HGNC:50773]	10.5151	3.49492	5.91356e-06	5.55249e-05
LINC01470	long intergenic non-protein coding RNA 1470 [Source:HGNC Symbol;Acc:HGNC:51105]	1.85241	2.27155	0.0026831	0.0186963
LINC01474	long intergenic non-protein coding RNA 1474 [Source:HGNC Symbol;Acc:HGNC:51111]	2.36674	-3.18254	1.99448e-26	6.53738e-25
LINC01484	long intergenic non-protein coding RNA 1484 [Source:HGNC Symbol;Acc:HGNC:51136]	16.2156	-1.91097	1.57666e-05	0.000142664
LINC01485	long intergenic non-protein coding RNA 1485 [Source:HGNC Symbol;Acc:HGNC:51138]	35.7227	-4.00832	1.09663e-43	6.97109e-42
LINC01497	long intergenic non-protein coding RNA 1497 [Source:HGNC Symbol;Acc:HGNC:51163]	4.96811	-4.24468	1.66096e-23	4.75128e-22
LINC01505	long intergenic non-protein coding RNA 1505 [Source:HGNC Symbol;Acc:HGNC:51186]	11.2253	3.04693	2.21932e-15	4.13217e-14
LINC01508	long intergenic non-protein coding RNA 1508 [Source:HGNC Symbol;Acc:HGNC:51190]	24.2644	1.74813	0.00464053	0.0313516
LINC01518	long intergenic non-protein coding RNA 1518 [Source:HGNC Symbol;Acc:HGNC:51216]	3.11844	4.22138	6.53879e-06	6.11672e-05
LINC01537	long intergenic non-protein coding RNA 1537 [Source:HGNC Symbol;Acc:HGNC:51301]	30.4496	-3.7689	5.63382e-69	8.44168e-67
LINC01555	long intergenic non-protein coding RNA 1555 [Source:HGNC Symbol;Acc:HGNC:26647]	2.95961	2.21579	2.81156e-05	0.000248597
LINC01559	long intergenic non-protein coding RNA 1559 [Source:HGNC Symbol;Acc:HGNC:26598]	4.79514	2.33855	0.00016685	0.00136014
LINC01561	long intergenic non-protein coding RNA 1561 [Source:HGNC Symbol;Acc:HGNC:31365]	24.5426	4.87306	6.75823e-61	7.76826e-59
LINC01574	long intergenic non-protein coding RNA 1574 [Source:HGNC Symbol;Acc:HGNC:51388]	1.44993	2.83636	0.00334699	0.023058
LINC01586	long intergenic non-protein coding RNA 1586 [Source:HGNC Symbol;Acc:HGNC:51434]	1.97751	-3.41927	8.6385e-24	2.50238e-22
LINC01588	long intergenic non-protein coding RNA 1588 [Source:HGNC Symbol;Acc:HGNC:27503]	230.544	1.47522	0.000307182	0.00242633
LINC01589	long intergenic non-protein coding RNA 1589 [Source:HGNC Symbol;Acc:HGNC:51520]	8.87365	-2.63684	3.26787e-24	9.68929e-23
LINC01592	long intergenic non-protein coding RNA 1592 [Source:HGNC Symbol;Acc:HGNC:51557]	2.96954	2.58679	3.91048e-07	4.14304e-06
LINC01593	long intergenic non-protein coding RNA 1593 [Source:HGNC Symbol;Acc:HGNC:51583]	0.452198	-2.65865	0.00173678	0.0124986
LINC01605	long intergenic non-protein coding RNA 1605 [Source:HGNC Symbol;Acc:HGNC:51654]	80.6648	1.71555	0.000198368	0.00160203
LINC01606	long intergenic non-protein coding RNA 1606 [Source:HGNC Symbol;Acc:HGNC:51656]	17.1125	3.57238	3.90393e-08	4.50177e-07
LINC01612	long intergenic non-protein coding RNA 1612 [Source:HGNC Symbol;Acc:HGNC:51837]	4.79643	-2.55437	8.49043e-05	0.000715773
LINC01615	long intergenic non-protein coding RNA 1615 [Source:HGNC Symbol;Acc:HGNC:51898]	43.1276	1.96845	2.91535e-10	3.95623e-09
LINC01616	long intergenic non-protein coding RNA 1616 [Source:HGNC Symbol;Acc:HGNC:51900]	0.642358	-2.79018	0.000444535	0.00344528
LINC01625	long intergenic non-protein coding RNA 1625 [Source:HGNC Symbol;Acc:HGNC:52052]	7.2347	-2.81242	3.92878e-15	7.23476e-14
LINC01639	long intergenic non-protein coding RNA 1639 [Source:HGNC Symbol;Acc:HGNC:52426]	7.37485	2.77467	0.00394362	0.0269132
LINC01644	long intergenic non-protein coding RNA 1644 [Source:HGNC Symbol;Acc:HGNC:52431]	59.5493	3.62237	1.62736e-16	3.23072e-15
LINC01647	long intergenic non-protein coding RNA 1647 [Source:HGNC Symbol;Acc:HGNC:52434]	1.52849	3.08796	1.30149e-05	0.000118532
LINC01648	long intergenic non-protein coding RNA 1648 [Source:HGNC Symbol;Acc:HGNC:52435]	1.37703	2.47797	8.97637e-06	8.28611e-05
LINC01649	long intergenic non-protein coding RNA 1649 [Source:HGNC Symbol;Acc:HGNC:52436]	6.80328	2.54098	7.32979e-08	8.2667e-07
LINC01656	long intergenic non-protein coding RNA 1656 [Source:HGNC Symbol;Acc:HGNC:52444]	0.584071	-2.07459	0.000305466	0.00241581
LINC01665	long intergenic non-protein coding RNA 1665 [Source:HGNC Symbol;Acc:HGNC:52453]	6.47553	3.59587	3.71922e-08	4.30455e-07
LINC01690	long intergenic non-protein coding RNA 1690 [Source:HGNC Symbol;Acc:HGNC:52477]	0.393225	-1.92969	0.00452335	0.0305928
LINC01694	long intergenic non-protein coding RNA 1694 [Source:HGNC Symbol;Acc:HGNC:52481]	30.9556	1.83757	0.000291087	0.00230643
LINC01697	long intergenic non-protein coding RNA 1697 [Source:HGNC Symbol;Acc:HGNC:52485]	44.2756	-4.65498	2.99765e-58	3.00636e-56
LINC01711	long intergenic non-protein coding RNA 1711 [Source:HGNC Symbol;Acc:HGNC:28663]	50.7264	1.39003	0.00487201	0.0328098
LINC01740	long intergenic non-protein coding RNA 1740 [Source:HGNC Symbol;Acc:HGNC:52528]	7.09727	1.70364	0.00487046	0.0328082
LINC01775	long intergenic non-protein coding RNA 1775 [Source:HGNC Symbol;Acc:HGNC:52565]	6.20763	2.39343	6.04087e-14	1.03871e-12
LINC01788	long intergenic non-protein coding RNA 1788 [Source:HGNC Symbol;Acc:HGNC:52577]	10.323	1.7572	0.000476086	0.00367849
LINC01811	long intergenic non-protein coding RNA 1811 [Source:HGNC Symbol;Acc:HGNC:52615]	4.50526	3.41984	6.04842e-08	6.86151e-07
LINC01833	long intergenic non-protein coding RNA 1833 [Source:HGNC Symbol;Acc:HGNC:52644]	150.236	3.13437	1.11315e-10	1.5576e-09
LINC01842	long intergenic non-protein coding RNA 1842 [Source:HGNC Symbol;Acc:HGNC:52656]	24.4648	3.55828	6.92832e-24	2.02093e-22
LINC01844	long intergenic non-protein coding RNA 1844 [Source:HGNC Symbol;Acc:HGNC:52660]	6.38956	-1.79264	0.00014445	0.0011856
LINC01857	long intergenic non-protein coding RNA 1857 [Source:HGNC Symbol;Acc:HGNC:52673]	30.3224	1.80575	8.44795e-06	7.82127e-05
LINC01879	long intergenic non-protein coding RNA 1879 [Source:HGNC Symbol;Acc:HGNC:52698]	1.40754	2.31705	0.00213819	0.0151747
LINC01886	long intergenic non-protein coding RNA 1886 [Source:HGNC Symbol;Acc:HGNC:52705]	1.04378	-3.75482	9.3212e-14	1.58649e-12
LINC01891	long intergenic non-protein coding RNA 1891 [Source:HGNC Symbol;Acc:HGNC:52710]	2.20958	-1.71663	0.00405561	0.0276447
LINC01894	long intergenic non-protein coding RNA 1894 [Source:HGNC Symbol;Acc:HGNC:52713]	6.32752	-2.20059	1.09659e-10	1.53614e-09
LINC01924	long intergenic non-protein coding RNA 1924 [Source:HGNC Symbol;Acc:HGNC:27600]	5.01169	3.25647	2.52334e-05	0.000224229
LINC01926	long intergenic non-protein coding RNA 1926 [Source:HGNC Symbol;Acc:HGNC:52748]	1.21939	2.52377	0.000290843	0.00230523
LINC01929	long intergenic non-protein coding RNA 1929 [Source:HGNC Symbol;Acc:HGNC:52751]	118.432	3.93143	5.9427e-48	4.39987e-46
LINC01942	long intergenic non-protein coding RNA 1942 [Source:HGNC Symbol;Acc:HGNC:52766]	1.07822	-3.7445	1.85362e-28	6.73321e-27
LINC01954	long intergenic non-protein coding RNA 1954 [Source:HGNC Symbol;Acc:HGNC:52779]	3.39396	1.82283	0.00567391	0.0378456
LINC01978	long intergenic non-protein coding RNA 1978 [Source:HGNC Symbol;Acc:HGNC:52806]	13.4444	2.19924	6.15142e-10	8.15857e-09
LINC01980	long intergenic non-protein coding RNA 1980 [Source:HGNC Symbol;Acc:HGNC:52808]	13.6823	3.37069	0.000356888	0.00280048
LINC01985	long intergenic non-protein coding RNA 1985 [Source:HGNC Symbol;Acc:HGNC:52816]	3.81046	-3.68756	2.51371e-38	1.34063e-36
LINC01998	long intergenic non-protein coding RNA 1998 [Source:HGNC Symbol;Acc:HGNC:52832]	3.41148	2.39317	3.63859e-05	0.00031881
LINC02003	long intergenic non-protein coding RNA 2003 [Source:HGNC Symbol;Acc:HGNC:27099]	1.89026	3.0148	9.42595e-05	0.000790931
LINC02015	long intergenic non-protein coding RNA 2015 [Source:HGNC Symbol;Acc:HGNC:52850]	86.0314	2.18386	5.90602e-06	5.54748e-05
LINC02055	long intergenic non-protein coding RNA 2055 [Source:HGNC Symbol;Acc:HGNC:52895]	16.4046	2.58681	0.000101184	0.000845649
LINC02082	long intergenic non-protein coding RNA 2082 [Source:HGNC Symbol;Acc:HGNC:52931]	2.01065	-4.32322	2.09705e-45	1.43839e-43
LINC02099	long intergenic non-protein coding RNA 2099 [Source:HGNC Symbol;Acc:HGNC:52953]	14.6992	2.69684	6.11534e-15	1.1131e-13
LINC02104	long intergenic non-protein coding RNA 2104 [Source:HGNC Symbol;Acc:HGNC:52959]	8.73167	-2.43485	1.21983e-20	3.00458e-19
LINC02112	long intergenic non-protein coding RNA 2112 [Source:HGNC Symbol;Acc:HGNC:27756]	2.02609	2.64451	2.87648e-05	0.00025389
LINC02130	long intergenic non-protein coding RNA 2130 [Source:HGNC Symbol;Acc:HGNC:52989]	10.9357	2.0145	3.95008e-05	0.000344663
LINC02139	long intergenic non-protein coding RNA 2139 [Source:HGNC Symbol;Acc:HGNC:52999]	4.43964	-1.54388	5.55263e-05	0.000478195
LINC02159	long intergenic non-protein coding RNA 2159 [Source:HGNC Symbol;Acc:HGNC:27749]	14.3345	2.31559	1.09665e-05	0.000100386
LINC02172	long intergenic non-protein coding RNA 2172 [Source:HGNC Symbol;Acc:HGNC:53034]	2.74253	-2.14765	3.02548e-12	4.66955e-11
LINC02181	long intergenic non-protein coding RNA 2181 [Source:HGNC Symbol;Acc:HGNC:53043]	2.53486	2.11622	0.00437175	0.0296311
LINC02186	long intergenic non-protein coding RNA 2186 [Source:HGNC Symbol;Acc:HGNC:53048]	0.579507	-1.87608	0.00451498	0.0305443
LINC02201	long intergenic non-protein coding RNA 2201 [Source:HGNC Symbol;Acc:HGNC:53067]	3.88191	2.96777	8.07215e-11	1.13965e-09
LINC02202	long intergenic non-protein coding RNA 2202 [Source:HGNC Symbol;Acc:HGNC:53068]	55.039	-3.38053	7.35698e-92	2.57218e-89
LINC02227	long intergenic non-protein coding RNA 2227 [Source:HGNC Symbol;Acc:HGNC:53096]	2.82965	-2.6855	1.94747e-16	3.84258e-15
LINC02236	long intergenic non-protein coding RNA 2236 [Source:HGNC Symbol;Acc:HGNC:53107]	3.81994	1.91181	2.60558e-05	0.00023104
LINC02237	long intergenic non-protein coding RNA 2237 [Source:HGNC Symbol;Acc:HGNC:53108]	7.53194	-5.40705	6.6306e-51	5.36695e-49
LINC02240	long intergenic non-protein coding RNA 2240 [Source:HGNC Symbol;Acc:HGNC:53118]	0.807401	-3.44148	1.96528e-13	3.28281e-12
LINC02242	long intergenic non-protein coding RNA 2242 [Source:HGNC Symbol;Acc:HGNC:53127]	1.4571	-2.78999	4.90587e-06	4.64444e-05
LINC02247	long intergenic non-protein coding RNA 2247 [Source:HGNC Symbol;Acc:HGNC:53140]	7.20745	3.98068	9.65604e-08	1.07984e-06
LINC02257	long intergenic non-protein coding RNA 2257 [Source:HGNC Symbol;Acc:HGNC:53159]	15.8319	2.21531	4.39372e-09	5.48083e-08
LINC02263	long intergenic non-protein coding RNA 2263 [Source:HGNC Symbol;Acc:HGNC:53175]	1.55372	2.93323	3.39138e-07	3.61589e-06
LINC02280	long intergenic non-protein coding RNA 2280 [Source:HGNC Symbol;Acc:HGNC:53196]	13.6524	1.82092	0.000112303	0.000931773
LINC02288	long intergenic non-protein coding RNA 2288 [Source:HGNC Symbol;Acc:HGNC:27505]	10.4955	-1.37305	0.00558868	0.0372969
LINC02289	long intergenic non-protein coding RNA 2289 [Source:HGNC Symbol;Acc:HGNC:53205]	21.482	-1.96522	2.6494e-12	4.10421e-11
LINC02346	long intergenic non-protein coding RNA 2346 [Source:HGNC Symbol;Acc:HGNC:53268]	0.437311	-2.53474	0.000622706	0.00473863
LINC02347	long intergenic non-protein coding RNA 2347 [Source:HGNC Symbol;Acc:HGNC:53269]	0.787552	-2.76807	9.67159e-09	1.17786e-07
LINC02382	long intergenic non-protein coding RNA 2382 [Source:HGNC Symbol;Acc:HGNC:53305]	0.278277	-3.47603	0.000814616	0.00609582
LINC02388	long intergenic non-protein coding RNA 2388 [Source:HGNC Symbol;Acc:HGNC:53315]	2.07808	-2.03396	1.14194e-05	0.000104417
LINC02408	long intergenic non-protein coding RNA 2408 [Source:HGNC Symbol;Acc:HGNC:53337]	13.5006	3.5174	4.2903e-35	2.04933e-33
[truncated: 1,855 more rows]
