# Supplementary material for: The overexpression of DNA repair genes in invasive ductal and lobular breast carcinomas: Insights on individual variations and precision medicine
Source: PLoS One. 2021 Mar 4;16(3):e0247837. doi: 10.1371/journal.pone.0247837 (PMC7932549; doi:10.1371/journal.pone.0247837)
Supplement: S2 Table — The positive log2 fold change reflects overexpression in IDC when compared to LC, and the negative values reflect the downregulation in IDC in comparison to LC. (XLSX) [file pone.0247837.s003.xlsx]

## Sheet: S2-res.idclc.degs.mart
Gene.Name	Description	baseMean	log2FoldChange	pvalue	padj
A2ML1	alpha-2-macroglobulin like 1 [Source:HGNC Symbol;Acc:HGNC:23336]	788.66	3.68359	2.26666e-38	4.84134e-35
ABCA10	ATP binding cassette subfamily A member 10 [Source:HGNC Symbol;Acc:HGNC:30]	232.505	-1.37391	0.000786422	0.0304953
ABCA13	ATP binding cassette subfamily A member 13 [Source:HGNC Symbol;Acc:HGNC:14638]	139.352	3.21898	2.52405e-23	1.29946e-20
ACE2	angiotensin I converting enzyme 2 [Source:HGNC Symbol;Acc:HGNC:13557]	106.535	2.58039	2.76659e-17	7.32127e-15
ACKR1	atypical chemokine receptor 1 (Duffy blood group) [Source:HGNC Symbol;Acc:HGNC:4035]	1996.22	-1.61929	2.73389e-05	0.00150004
ACP7	acid phosphatase 7 tartrate resistant (putative) [Source:HGNC Symbol;Acc:HGNC:33781]	22.3682	2.82517	3.8124e-19	1.2138e-16
ACTL8	actin like 8 [Source:HGNC Symbol;Acc:HGNC:24018]	206.953	4.22734	2.40096e-38	4.84134e-35
ADAM33	ADAM metallopeptidase domain 33 [Source:HGNC Symbol;Acc:HGNC:15478]	430.166	-1.58571	2.45122e-08	2.26382e-06
ADARB2-AS1	ADARB2 antisense RNA 1 [Source:HGNC Symbol;Acc:HGNC:23299]	8.95993	2.6279	5.60841e-05	0.00289972
ADCY8	adenylate cyclase 8 [Source:HGNC Symbol;Acc:HGNC:239]	12.4733	1.98664	9.10413e-05	0.00448661
ADGRD2	adhesion G protein-coupled receptor D2 [Source:HGNC Symbol;Acc:HGNC:18651]	77.3473	-3.21829	3.78986e-23	1.7981e-20
ADGRF4	adhesion G protein-coupled receptor F4 [Source:HGNC Symbol;Acc:HGNC:19011]	48.0018	1.75854	3.25614e-05	0.00176657
ADGRG7	adhesion G protein-coupled receptor G7 [Source:HGNC Symbol;Acc:HGNC:19241]	4.90024	2.09343	0.000261966	0.0116026
ADH7	alcohol dehydrogenase 7 (class IV) mu or sigma polypeptide [Source:HGNC Symbol;Acc:HGNC:256]	20.4278	5.1661	4.60973e-16	1.08293e-13
AFAP1-AS1	AFAP1 antisense RNA 1 [Source:HGNC Symbol;Acc:HGNC:28141]	348.136	3.59358	3.38864e-36	4.82323e-33
AKR1B10	aldo-keto reductase family 1 member B10 [Source:HGNC Symbol;Acc:HGNC:382]	233.445	2.4923	1.84047e-11	2.69903e-09
AKR1B15	aldo-keto reductase family 1 member B15 [Source:HGNC Symbol;Acc:HGNC:37281]	205.29	2.04116	2.46246e-08	2.26556e-06
ALDH3A1	aldehyde dehydrogenase 3 family member A1 [Source:HGNC Symbol;Acc:HGNC:405]	164.779	2.08322	1.15295e-07	9.45689e-06
AMER2	APC membrane recruitment protein 2 [Source:HGNC Symbol;Acc:HGNC:26360]	12.1607	2.6377	5.72459e-09	5.91957e-07
AMER3	APC membrane recruitment protein 3 [Source:HGNC Symbol;Acc:HGNC:26771]	11.235	2.67126	6.5545e-08	5.74635e-06
AMTN	amelotin [Source:HGNC Symbol;Acc:HGNC:33188]	17.7422	2.22585	1.132e-06	7.96251e-05
ANKRD1	ankyrin repeat domain 1 [Source:HGNC Symbol;Acc:HGNC:15819]	45.3034	2.3544	6.47487e-16	1.47804e-13
APOBEC3B	apolipoprotein B mRNA editing enzyme catalytic subunit 3B [Source:HGNC Symbol;Acc:HGNC:17352]	652.354	1.50345	2.52455e-05	0.00139467
AQP7	aquaporin 7 [Source:HGNC Symbol;Acc:HGNC:640]	892.147	-1.65345	4.1033e-05	0.00217259
ARHGAP40	Rho GTPase activating protein 40 [Source:HGNC Symbol;Acc:HGNC:16226]	885.309	-1.76664	0.000121792	0.00583563
ARL9	ADP ribosylation factor like GTPase 9 [Source:HGNC Symbol;Acc:HGNC:23592]	119.722	1.43506	0.00117111	0.043798
ARSF	arylsulfatase F [Source:HGNC Symbol;Acc:HGNC:721]	10.3162	1.70444	0.00132387	0.0486096
ART3	ADP-ribosyltransferase 3 [Source:HGNC Symbol;Acc:HGNC:725]	288.729	4.76433	2.15667e-62	1.7395e-58
ASCL1	achaete-scute family bHLH transcription factor 1 [Source:HGNC Symbol;Acc:HGNC:738]	239.678	2.07468	0.000307699	0.0133191
ASNSP1	asparagine synthetase pseudogene 1 [Source:HGNC Symbol;Acc:HGNC:754]	9.21972	4.38843	9.93655e-20	3.33937e-17
ATOH8	atonal bHLH transcription factor 8 [Source:HGNC Symbol;Acc:HGNC:24126]	271.757	-1.53776	7.41141e-07	5.35325e-05
ATP12A	ATPase H+/K+ transporting non-gastric alpha2 subunit [Source:HGNC Symbol;Acc:HGNC:13816]	14.4364	1.77323	0.000131188	0.00624874
ATP2B3	ATPase plasma membrane Ca2+ transporting 3 [Source:HGNC Symbol;Acc:HGNC:816]	6.87701	2.00552	8.00102e-07	5.76192e-05
AVPR2	arginine vasopressin receptor 2 [Source:HGNC Symbol;Acc:HGNC:897]	91.818	-1.572	9.93087e-08	8.25764e-06
B4GALNT2	beta-14-N-acetyl-galactosaminyltransferase 2 [Source:HGNC Symbol;Acc:HGNC:24136]	207.507	1.73282	0.000249246	0.0111273
BAGE2	BAGE family member 2 [Source:HGNC Symbol;Acc:HGNC:15723]	6.58126	2.45785	0.000626103	0.0248972
BANCR	BRAF-activated non-protein coding RNA [Source:HGNC Symbol;Acc:HGNC:43877]	4.85278	1.73285	0.000769461	0.0299335
BARX1-DT	BARX1 divergent transcript [Source:HGNC Symbol;Acc:HGNC:50673]	2.00565	3.10494	2.56607e-08	2.34307e-06
BPI	bactericidal permeability increasing protein [Source:HGNC Symbol;Acc:HGNC:1095]	119.357	2.17563	1.12086e-10	1.4902e-08
BTG2	BTG anti-proliferation factor 2 [Source:HGNC Symbol;Acc:HGNC:1131]	17354.2	-1.32478	0.000299481	0.0130099
BTNL9	butyrophilin like 9 [Source:HGNC Symbol;Acc:HGNC:24176]	956.921	-1.42609	6.75997e-05	0.00342199
C10orf99	chromosome 10 open reading frame 99 [Source:HGNC Symbol;Acc:HGNC:31428]	2.86811	2.58959	0.000598535	0.0240178
C11orf86	chromosome 11 open reading frame 86 [Source:HGNC Symbol;Acc:HGNC:34442]	16.2868	4.16816	3.61964e-23	1.75169e-20
C12orf56	chromosome 12 open reading frame 56 [Source:HGNC Symbol;Acc:HGNC:26967]	22.1526	2.24668	8.25978e-09	8.25876e-07
C14orf180	chromosome 14 open reading frame 180 [Source:HGNC Symbol;Acc:HGNC:33795]	168.907	-1.99785	1.0699e-06	7.59191e-05
C1orf105	chromosome 1 open reading frame 105 [Source:HGNC Symbol;Acc:HGNC:29591]	8.80565	1.68351	0.000624141	0.0248803
C1orf94	chromosome 1 open reading frame 94 [Source:HGNC Symbol;Acc:HGNC:28250]	7.4535	3.71788	1.06449e-13	1.96622e-11
C1QL4	complement C1q like 4 [Source:HGNC Symbol;Acc:HGNC:31416]	43.3026	1.90168	1.55574e-06	0.000107248
C21orf91-OT1	C21orf91 overlapping transcript 1 [Source:HGNC Symbol;Acc:HGNC:16729]	2.17547	1.91639	0.000447099	0.0185565
C4orf51	chromosome 4 open reading frame 51 [Source:HGNC Symbol;Acc:HGNC:37264]	6.29136	1.86345	5.21154e-05	0.00271775
C5orf46	chromosome 5 open reading frame 46 [Source:HGNC Symbol;Acc:HGNC:33768]	247.016	1.54488	9.51924e-05	0.00467215
C6orf15	chromosome 6 open reading frame 15 [Source:HGNC Symbol;Acc:HGNC:13927]	82.2995	2.41609	1.58272e-10	2.05898e-08
C6orf223	chromosome 6 open reading frame 223 [Source:HGNC Symbol;Acc:HGNC:28692]	84.6899	2.02017	4.68961e-08	4.18725e-06
C7	complement C7 [Source:HGNC Symbol;Acc:HGNC:1346]	1581.01	-1.55819	0.000477543	0.0196516
CA4	carbonic anhydrase 4 [Source:HGNC Symbol;Acc:HGNC:1375]	150.839	-1.77664	6.3715e-05	0.00324571
CA6	carbonic anhydrase 6 [Source:HGNC Symbol;Acc:HGNC:1380]	66.004	3.20822	1.8358e-14	3.70173e-12
CA9	carbonic anhydrase 9 [Source:HGNC Symbol;Acc:HGNC:1383]	362.57	3.50663	1.96531e-31	2.2645e-28
CALCB	calcitonin related polypeptide beta [Source:HGNC Symbol;Acc:HGNC:1438]	8.47502	1.9767	6.20715e-06	0.000387099
CALHM1	calcium homeostasis modulator 1 [Source:HGNC Symbol;Acc:HGNC:23494]	17.0534	1.54886	0.0006049	0.024193
CAMKV	CaM kinase like vesicle associated [Source:HGNC Symbol;Acc:HGNC:28788]	14.4418	2.72458	2.88834e-14	5.59113e-12
CAPN6	calpain 6 [Source:HGNC Symbol;Acc:HGNC:1483]	1001.85	1.70545	0.000423939	0.0176863
CARTPT	CART prepropeptide [Source:HGNC Symbol;Acc:HGNC:24323]	163.371	3.91994	4.22748e-11	5.87887e-09
CASC8	cancer susceptibility 8 [Source:HGNC Symbol;Acc:HGNC:45129]	90.9436	2.17356	1.5174e-09	1.692e-07
CASC9	cancer susceptibility 9 [Source:HGNC Symbol;Acc:HGNC:48906]	14.4886	3.6734	2.16238e-16	5.2323e-14
CASP14	caspase 14 [Source:HGNC Symbol;Acc:HGNC:1502]	1404.06	4.86671	2.42635e-47	1.46776e-43
CAVIN2	caveolae associated protein 2 [Source:HGNC Symbol;Acc:HGNC:10690]	1316.69	-1.4839	1.87052e-05	0.00105998
CBX2	chromobox 2 [Source:HGNC Symbol;Acc:HGNC:1552]	1517.57	1.75294	1.18348e-10	1.56484e-08
CBY2	chibby family member 2 [Source:HGNC Symbol;Acc:HGNC:30720]	11.1997	1.90585	0.000188205	0.00862498
CCKAR	cholecystokinin A receptor [Source:HGNC Symbol;Acc:HGNC:1570]	4.96663	-1.62462	0.000407818	0.0171617
CCKBR	cholecystokinin B receptor [Source:HGNC Symbol;Acc:HGNC:1571]	39.0435	4.1901	6.20626e-32	7.50864e-29
CCL14	C-C motif chemokine ligand 14 [Source:HGNC Symbol;Acc:HGNC:10612]	193.521	-1.46226	0.000365291	0.0155342
CCL16	C-C motif chemokine ligand 16 [Source:HGNC Symbol;Acc:HGNC:10614]	7.76162	-1.66348	2.3773e-08	2.20397e-06
CCL7	C-C motif chemokine ligand 7 [Source:HGNC Symbol;Acc:HGNC:10634]	34.9069	2.42701	8.15354e-12	1.24868e-09
CCNE1	cyclin E1 [Source:HGNC Symbol;Acc:HGNC:1589]	533.72	1.89802	7.52363e-14	1.40038e-11
CCNYL2	cyclin Y like 2 (pseudogene) [Source:HGNC Symbol;Acc:HGNC:23495]	9.10166	1.9687	0.000105133	0.00511852
CDH1	cadherin 1 [Source:HGNC Symbol;Acc:HGNC:1748]	30809	1.96394	3.82593e-27	2.98632e-24
CDH19	cadherin 19 [Source:HGNC Symbol;Acc:HGNC:1758]	158.978	2.90339	1.50627e-11	2.2638e-09
CDH2	cadherin 2 [Source:HGNC Symbol;Acc:HGNC:1759]	532.146	1.82723	2.04002e-10	2.58442e-08
CDK5R2	cyclin dependent kinase 5 regulatory subunit 2 [Source:HGNC Symbol;Acc:HGNC:1776]	12.11	2.94423	7.1191e-15	1.47231e-12
CELF3	CUGBP Elav-like family member 3 [Source:HGNC Symbol;Acc:HGNC:11967]	33.5526	1.69814	0.000401673	0.016947
CELF4	CUGBP Elav-like family member 4 [Source:HGNC Symbol;Acc:HGNC:14015]	76.5747	1.45518	0.00102714	0.0388949
CENPA	centromere protein A [Source:HGNC Symbol;Acc:HGNC:1851]	447.122	1.37604	9.04669e-05	0.0044674
CFAP74	cilia and flagella associated protein 74 [Source:HGNC Symbol;Acc:HGNC:29368]	37.1223	1.51527	0.0001488	0.00699129
CGA	glycoprotein hormones alpha polypeptide [Source:HGNC Symbol;Acc:HGNC:1885]	505.022	2.14717	0.000116539	0.00561734
CHGA	chromogranin A [Source:HGNC Symbol;Acc:HGNC:1929]	121.508	3.08705	1.77066e-17	4.76052e-15
CHGB	chromogranin B [Source:HGNC Symbol;Acc:HGNC:1930]	215.999	2.5775	4.30432e-11	5.9177e-09
CHIA	chitinase acidic [Source:HGNC Symbol;Acc:HGNC:17432]	4.43388	2.60266	7.16545e-08	6.22941e-06
CHODL	chondrolectin [Source:HGNC Symbol;Acc:HGNC:17807]	153.233	2.54719	3.88218e-21	1.49107e-18
CHRM3	cholinergic receptor muscarinic 3 [Source:HGNC Symbol;Acc:HGNC:1952]	296.062	1.96225	6.76982e-09	6.82539e-07
CHRNA4	cholinergic receptor nicotinic alpha 4 subunit [Source:HGNC Symbol;Acc:HGNC:1958]	11.9462	2.24321	4.38275e-06	0.000278345
CHRNA5	cholinergic receptor nicotinic alpha 5 subunit [Source:HGNC Symbol;Acc:HGNC:1959]	134.19	1.47421	6.8221e-05	0.00344412
CHRNA9	cholinergic receptor nicotinic alpha 9 subunit [Source:HGNC Symbol;Acc:HGNC:14079]	115.769	3.30229	2.38203e-22	1.01119e-19
CHST4	carbohydrate sulfotransferase 4 [Source:HGNC Symbol;Acc:HGNC:1972]	45.9038	1.91458	3.75932e-06	0.000240646
CIDEA	cell death inducing DFFA like effector a [Source:HGNC Symbol;Acc:HGNC:1976]	551.31	-1.80817	3.8485e-05	0.00205568
CIDEC	cell death inducing DFFA like effector c [Source:HGNC Symbol;Acc:HGNC:24229]	1992.13	-1.73314	0.000109808	0.0053247
CLDN5	claudin 5 [Source:HGNC Symbol;Acc:HGNC:2047]	922.705	-1.51551	8.93749e-07	6.39824e-05
CLDN6	claudin 6 [Source:HGNC Symbol;Acc:HGNC:2048]	46.9508	3.77946	1.25652e-41	4.34341e-38
CLVS2	clavesin 2 [Source:HGNC Symbol;Acc:HGNC:23046]	14.2064	2.20697	6.38008e-06	0.000396861
CNGB1	cyclic nucleotide gated channel subunit beta 1 [Source:HGNC Symbol;Acc:HGNC:2151]	11.5613	1.80695	3.32894e-05	0.001798
COCH	cochlin [Source:HGNC Symbol;Acc:HGNC:2180]	212.923	1.9444	5.62314e-09	5.83962e-07
COL22A1	collagen type XXII alpha 1 chain [Source:HGNC Symbol;Acc:HGNC:22989]	507.956	1.98682	1.52413e-11	2.2765e-09
COL2A1	collagen type II alpha 1 chain [Source:HGNC Symbol;Acc:HGNC:2200]	3814.45	2.20716	2.98936e-07	2.31838e-05
COL9A1	collagen type IX alpha 1 chain [Source:HGNC Symbol;Acc:HGNC:2217]	35.3459	1.81131	0.000142955	0.00675601
COL9A3	collagen type IX alpha 3 chain [Source:HGNC Symbol;Acc:HGNC:2219]	687.422	1.60695	0.000197434	0.00899682
COX7B2	cytochrome c oxidase subunit 7B2 [Source:HGNC Symbol;Acc:HGNC:24381]	7.19217	4.46984	6.43332e-08	5.66062e-06
CPA1	carboxypeptidase A1 [Source:HGNC Symbol;Acc:HGNC:2296]	19.3612	-2.04584	1.3851e-10	1.81164e-08
CPA4	carboxypeptidase A4 [Source:HGNC Symbol;Acc:HGNC:15740]	349.846	1.51655	0.000783407	0.0304271
CPA6	carboxypeptidase A6 [Source:HGNC Symbol;Acc:HGNC:17245]	149.489	2.21205	3.83011e-09	4.11898e-07
CPB1	carboxypeptidase B1 [Source:HGNC Symbol;Acc:HGNC:2299]	38672.2	4.58285	5.88419e-37	8.89874e-34
CPLX2	complexin 2 [Source:HGNC Symbol;Acc:HGNC:2310]	91.6458	2.41307	3.94903e-05	0.00210473
CRABP1	cellular retinoic acid binding protein 1 [Source:HGNC Symbol;Acc:HGNC:2338]	1768.34	2.26008	2.3091e-08	2.14897e-06
CRISP2	cysteine rich secretory protein 2 [Source:HGNC Symbol;Acc:HGNC:12024]	16.2916	1.94706	0.000268277	0.0118242
CRISP3	cysteine rich secretory protein 3 [Source:HGNC Symbol;Acc:HGNC:16904]	1116.93	3.11681	1.71393e-19	5.60433e-17
CSAG1	chondrosarcoma associated gene 1 [Source:HGNC Symbol;Acc:HGNC:24294]	53.8021	4.48491	2.14562e-29	2.0767e-26
CSAG2	CSAG family member 2 [Source:HGNC Symbol;Acc:HGNC:16847]	7.65943	3.39299	5.46472e-12	8.47627e-10
CSAG3	CSAG family member 3 [Source:HGNC Symbol;Acc:HGNC:26237]	14.1931	3.87674	2.73226e-19	8.815e-17
CSAG4	CSAG family member 4 (pseudogene) [Source:HGNC Symbol;Acc:HGNC:20923]	2.10196	3.44518	4.23978e-05	0.00223508
CSN1S1	casein alpha s1 [Source:HGNC Symbol;Acc:HGNC:2445]	69.2906	-2.47539	1.58433e-06	0.000108909
CSN2	casein beta [Source:HGNC Symbol;Acc:HGNC:2447]	17.7217	-3.46076	6.48414e-07	4.74008e-05
CT83	cancer/testis antigen 83 [Source:HGNC Symbol;Acc:HGNC:33494]	78.889	6.15168	1.95306e-22	8.43896e-20
CTNNA2	catenin alpha 2 [Source:HGNC Symbol;Acc:HGNC:2510]	28.2856	1.9543	1.3914e-05	0.000807382
CTSV	cathepsin V [Source:HGNC Symbol;Acc:HGNC:2538]	546.084	1.46107	0.000120963	0.00580744
CXCL5	C-X-C motif chemokine ligand 5 [Source:HGNC Symbol;Acc:HGNC:10642]	123.914	2.67709	1.07634e-14	2.18858e-12
CYP24A1	cytochrome P450 family 24 subfamily A member 1 [Source:HGNC Symbol;Acc:HGNC:2602]	241.266	2.76629	6.71631e-14	1.27964e-11
CYP27C1	cytochrome P450 family 27 subfamily C member 1 [Source:HGNC Symbol;Acc:HGNC:33480]	76.3149	2.07232	3.24791e-12	5.13658e-10
CYP2A13	cytochrome P450 family 2 subfamily A member 13 [Source:HGNC Symbol;Acc:HGNC:2608]	7.85317	1.91949	0.000627042	0.0248972
CYP2A6	cytochrome P450 family 2 subfamily A member 6 [Source:HGNC Symbol;Acc:HGNC:2610]	693.395	3.05986	2.78364e-17	7.32127e-15
CYP2A7	cytochrome P450 family 2 subfamily A member 7 [Source:HGNC Symbol;Acc:HGNC:2611]	130.349	2.33671	2.20457e-07	1.73194e-05
CYP2F1	cytochrome P450 family 2 subfamily F member 1 [Source:HGNC Symbol;Acc:HGNC:2632]	6.66675	2.01822	1.59342e-05	0.000907872
DAW1	dynein assembly factor with WD repeats 1 [Source:HGNC Symbol;Acc:HGNC:26383]	1.78318	1.93741	0.00130994	0.0482445
DCAF4L2	DDB1 and CUL4 associated factor 4 like 2 [Source:HGNC Symbol;Acc:HGNC:26657]	6.52324	3.90532	4.11071e-07	3.11808e-05
DCAF8L2	DDB1 and CUL4 associated factor 8 like 2 [Source:HGNC Symbol;Acc:HGNC:31811]	2.30858	3.01801	9.36087e-06	0.000559272
DCD	dermcidin [Source:HGNC Symbol;Acc:HGNC:14669]	370.416	2.96733	2.53555e-08	2.32397e-06
DDC	dopa decarboxylase [Source:HGNC Symbol;Acc:HGNC:2719]	36.6005	2.99591	3.54328e-23	1.74973e-20
DDN	dendrin [Source:HGNC Symbol;Acc:HGNC:24458]	36.5582	2.30504	1.69725e-17	4.61441e-15
DEFB126	defensin beta 126 [Source:HGNC Symbol;Acc:HGNC:15900]	2.72258	3.05276	0.000139862	0.0066228
DEPDC1	DEP domain containing 1 [Source:HGNC Symbol;Acc:HGNC:22949]	810.308	1.3332	0.000498937	0.0204971
DEPDC1-AS1	DEPDC1 antisense RNA 1 [Source:HGNC Symbol;Acc:HGNC:50592]	3.76523	1.61882	0.000192608	0.0088101
DKK1	dickkopf WNT signaling pathway inhibitor 1 [Source:HGNC Symbol;Acc:HGNC:2891]	403.909	2.01671	9.89901e-08	8.25764e-06
DLGAP1-AS3	DLGAP1 antisense RNA 3 [Source:HGNC Symbol;Acc:HGNC:27317]	2.6471	2.19703	0.00016549	0.00767118
DLK1	delta like non-canonical Notch ligand 1 [Source:HGNC Symbol;Acc:HGNC:2907]	506.428	3.28546	8.91741e-12	1.35707e-09
DLL3	delta like canonical Notch ligand 3 [Source:HGNC Symbol;Acc:HGNC:2909]	37.9158	1.90861	3.95576e-07	3.00998e-05
DLX5	distal-less homeobox 5 [Source:HGNC Symbol;Acc:HGNC:2918]	129.952	1.67694	1.55013e-06	0.000107167
DLX6	distal-less homeobox 6 [Source:HGNC Symbol;Acc:HGNC:2919]	37.9462	3.4694	1.07991e-29	1.08877e-26
DMRT1	doublesex and mab-3 related transcription factor 1 [Source:HGNC Symbol;Acc:HGNC:2934]	10.6509	2.49424	1.89394e-07	1.52759e-05
DMRTA2	DMRT like family A2 [Source:HGNC Symbol;Acc:HGNC:13908]	9.0898	2.80578	3.81304e-13	6.63771e-11
DNAH11	dynein axonemal heavy chain 11 [Source:HGNC Symbol;Acc:HGNC:2942]	152.686	1.74587	4.28635e-06	0.000272939
DNER	delta/notch like EGF repeat containing [Source:HGNC Symbol;Acc:HGNC:24456]	126.222	2.4758	5.37018e-13	9.21577e-11
DPYSL5	dihydropyrimidinase like 5 [Source:HGNC Symbol;Acc:HGNC:20637]	61.3445	3.83083	2.29899e-27	1.85429e-24
DSCR4	Down syndrome critical region 4 [Source:HGNC Symbol;Acc:HGNC:3045]	1.95133	3.57318	0.000147383	0.00693819
DSG1	desmoglein 1 [Source:HGNC Symbol;Acc:HGNC:3048]	501.779	1.8194	0.00115297	0.0432538
DUSP9	dual specificity phosphatase 9 [Source:HGNC Symbol;Acc:HGNC:3076]	112.94	1.92402	5.83379e-07	4.29058e-05
EGR3	early growth response 3 [Source:HGNC Symbol;Acc:HGNC:3240]	2411.82	-1.53368	9.83679e-06	0.000586258
ELAVL3	ELAV like RNA binding protein 3 [Source:HGNC Symbol;Acc:HGNC:3314]	9.09339	1.74844	0.000225841	0.0101763
ELF5	E74 like ETS transcription factor 5 [Source:HGNC Symbol;Acc:HGNC:3320]	2628.23	1.72117	0.000198189	0.00901425
ELFN1-AS1	ELFN1 antisense RNA 1 [Source:HGNC Symbol;Acc:HGNC:39071]	35.203	1.83698	0.000163479	0.00762176
EN1	engrailed homeobox 1 [Source:HGNC Symbol;Acc:HGNC:3342]	913.267	2.77019	3.18788e-24	1.8366e-21
EPHA7	EPH receptor A7 [Source:HGNC Symbol;Acc:HGNC:3390]	162.154	1.62053	0.000193209	0.00882091
EPHX3	epoxide hydrolase 3 [Source:HGNC Symbol;Acc:HGNC:23760]	75.9055	1.57668	3.27166e-05	0.00177101
ERVV-2	endogenous retrovirus group V member 2 envelope [Source:HGNC Symbol;Acc:HGNC:39051]	14.78	2.60766	2.41389e-07	1.88416e-05
ESRG	embryonic stem cell related [Source:HGNC Symbol;Acc:HGNC:39079]	4.34503	-2.05985	6.32768e-05	0.00323019
ESX1	ESX homeobox 1 [Source:HGNC Symbol;Acc:HGNC:14865]	2.39102	3.35976	2.38102e-06	0.000158715
EZHIP	EZH inhibitory protein [Source:HGNC Symbol;Acc:HGNC:33738]	5.47509	1.9595	0.00120284	0.0447082
F11-AS1	F11 antisense RNA 1 [Source:HGNC Symbol;Acc:HGNC:27725]	3.02249	2.88224	4.10269e-06	0.000261934
FABP7	fatty acid binding protein 7 [Source:HGNC Symbol;Acc:HGNC:3562]	961.743	3.60121	3.51162e-23	1.74973e-20
FADS1	fatty acid desaturase 1 [Source:HGNC Symbol;Acc:HGNC:3574]	2235.46	1.43773	5.8545e-06	0.00036605
FADS2	fatty acid desaturase 2 [Source:HGNC Symbol;Acc:HGNC:3575]	11068.7	1.7461	1.38759e-08	1.32709e-06
FADS6	fatty acid desaturase 6 [Source:HGNC Symbol;Acc:HGNC:30459]	10.9007	2.36751	8.13025e-10	9.36799e-08
FAM131C	family with sequence similarity 131 member C [Source:HGNC Symbol;Acc:HGNC:26717]	29.238	1.54605	0.000458427	0.0189616
FAM230C	family with sequence similarity 230 member C [Source:HGNC Symbol;Acc:HGNC:24482]	3.78408	3.39466	6.63986e-05	0.00337531
FAM3D	FAM3 metabolism regulating signaling molecule D [Source:HGNC Symbol;Acc:HGNC:18665]	268.067	1.87146	1.40725e-05	0.000814624
FAM83A	family with sequence similarity 83 member A [Source:HGNC Symbol;Acc:HGNC:28210]	440.598	2.20195	4.28546e-11	5.9177e-09
FAM83A-AS1	FAM83A antisense RNA 1 [Source:HGNC Symbol;Acc:HGNC:48658]	12.2083	1.89602	8.98994e-06	0.00053844
FAM83D	family with sequence similarity 83 member D [Source:HGNC Symbol;Acc:HGNC:16122]	1122.52	1.35688	0.000228848	0.0102926
FBN3	fibrillin 3 [Source:HGNC Symbol;Acc:HGNC:18794]	196.229	2.17045	2.45969e-10	3.08379e-08
FDCSP	follicular dendritic cell secreted protein [Source:HGNC Symbol;Acc:HGNC:19215]	4151.72	3.26591	8.3776e-18	2.33003e-15
FER1L6-AS2	FER1L6 antisense RNA 2 [Source:HGNC Symbol;Acc:HGNC:26534]	1.96795	3.10807	4.70361e-09	4.97002e-07
FETUB	fetuin B [Source:HGNC Symbol;Acc:HGNC:3658]	4.14346	2.49354	5.28468e-08	4.68401e-06
FGB	fibrinogen beta chain [Source:HGNC Symbol;Acc:HGNC:3662]	201.438	2.52957	2.68637e-06	0.000177117
FGF20	fibroblast growth factor 20 [Source:HGNC Symbol;Acc:HGNC:3677]	6.07031	-1.44189	0.00131219	0.0482539
FGF21	fibroblast growth factor 21 [Source:HGNC Symbol;Acc:HGNC:3678]	3.94429	4.06975	3.32465e-13	5.87202e-11
FGF4	fibroblast growth factor 4 [Source:HGNC Symbol;Acc:HGNC:3682]	2.43743	3.28685	2.05614e-05	0.00115167
FGG	fibrinogen gamma chain [Source:HGNC Symbol;Acc:HGNC:3694]	139.639	2.99879	4.01818e-10	4.9105e-08
FMO6P	flavin containing dimethylaniline monoxygenase 6 pseudogene [Source:HGNC Symbol;Acc:HGNC:24024]	18.2508	1.74241	0.000835262	0.0320299
FMR1NB	FMR1 neighbor [Source:HGNC Symbol;Acc:HGNC:26372]	3.24955	2.06085	7.46145e-05	0.00374574
FOSB	FosB proto-oncogene AP-1 transcription factor subunit [Source:HGNC Symbol;Acc:HGNC:3797]	7088.71	-1.71065	1.28663e-06	8.99787e-05
FOXA2	forkhead box A2 [Source:HGNC Symbol;Acc:HGNC:5022]	3.45136	2.12916	0.000469356	0.0193806
FOXG1	forkhead box G1 [Source:HGNC Symbol;Acc:HGNC:3811]	10.9581	2.9362	8.4463e-11	1.14176e-08
FOXI3	forkhead box I3 [Source:HGNC Symbol;Acc:HGNC:35123]	48.2633	1.71183	0.00123901	0.0459821
FSD1	fibronectin type III and SPRY domain containing 1 [Source:HGNC Symbol;Acc:HGNC:13745]	39.3757	1.9147	1.00616e-08	9.85674e-07
FTHL17	ferritin heavy chain like 17 [Source:HGNC Symbol;Acc:HGNC:3987]	5.15198	5.14729	1.98325e-07	1.57858e-05
FTMT	ferritin mitochondrial [Source:HGNC Symbol;Acc:HGNC:17345]	4.02155	2.68381	1.05155e-05	0.000622114
FZD9	frizzled class receptor 9 [Source:HGNC Symbol;Acc:HGNC:4047]	100.08	2.97889	1.42919e-28	1.33008e-25
G2E3-AS1	G2E3 antisense RNA 1 [Source:HGNC Symbol;Acc:HGNC:53463]	3.15493	2.91229	1.50957e-05	0.000867627
GABBR2	gamma-aminobutyric acid type B receptor subunit 2 [Source:HGNC Symbol;Acc:HGNC:4507]	122.899	4.3053	1.67967e-45	8.12858e-42
GABRA1	gamma-aminobutyric acid type A receptor subunit alpha1 [Source:HGNC Symbol;Acc:HGNC:4075]	3.80614	2.39886	4.2911e-05	0.00225721
GABRA3	gamma-aminobutyric acid type A receptor subunit alpha3 [Source:HGNC Symbol;Acc:HGNC:4077]	63.1508	2.90754	6.08727e-12	9.38176e-10
GABRA5	gamma-aminobutyric acid type A receptor subunit alpha5 [Source:HGNC Symbol;Acc:HGNC:4079]	15.5034	2.94378	9.01947e-13	1.51558e-10
GABRG2	gamma-aminobutyric acid type A receptor subunit gamma2 [Source:HGNC Symbol;Acc:HGNC:4087]	6.57523	3.02938	3.49202e-06	0.000224725
GABRG3	gamma-aminobutyric acid type A receptor subunit gamma3 [Source:HGNC Symbol;Acc:HGNC:4088]	35.1913	1.80501	0.000562199	0.0227484
GABRP	gamma-aminobutyric acid type A receptor subunit pi [Source:HGNC Symbol;Acc:HGNC:4089]	10707.9	1.92685	8.55523e-06	0.000516237
GAL	galanin and GMAP prepropeptide [Source:HGNC Symbol;Acc:HGNC:4114]	193.336	1.88292	2.02153e-07	1.60377e-05
GALNT13	polypeptide N-acetylgalactosaminyltransferase 13 [Source:HGNC Symbol;Acc:HGNC:23242]	189.844	1.95691	1.17186e-09	1.31886e-07
GC	GC vitamin D binding protein [Source:HGNC Symbol;Acc:HGNC:4187]	1.09942	-2.77131	0.000119697	0.00575806
GDA	guanine deaminase [Source:HGNC Symbol;Acc:HGNC:4212]	12.5292	2.08317	6.88082e-07	4.98489e-05
GDF5	growth differentiation factor 5 [Source:HGNC Symbol;Acc:HGNC:4220]	64.6568	1.54615	0.00135083	0.0494495
GDF9	growth differentiation factor 9 [Source:HGNC Symbol;Acc:HGNC:4224]	207.418	-2.41959	2.10092e-27	1.75297e-24
GDPD2	glycerophosphodiester phosphodiesterase domain containing 2 [Source:HGNC Symbol;Acc:HGNC:25974]	52.4718	1.54185	0.00113984	0.0429606
GFRA3	GDNF family receptor alpha 3 [Source:HGNC Symbol;Acc:HGNC:4245]	81.9653	2.66844	7.59794e-20	2.62639e-17
GJB3	gap junction protein beta 3 [Source:HGNC Symbol;Acc:HGNC:4285]	213.879	2.16494	6.40415e-11	8.70568e-09
GJB6	gap junction protein beta 6 [Source:HGNC Symbol;Acc:HGNC:4288]	66.9535	1.76612	0.000707554	0.0277933
GJB7	gap junction protein beta 7 [Source:HGNC Symbol;Acc:HGNC:16690]	17.1947	2.12536	7.97174e-08	6.80328e-06
GLDC	glycine decarboxylase [Source:HGNC Symbol;Acc:HGNC:4313]	470.86	1.87394	2.03915e-06	0.000137059
GLYATL2	glycine-N-acyltransferase like 2 [Source:HGNC Symbol;Acc:HGNC:24178]	1748.31	1.85337	1.04939e-05	0.000622114
GLYATL3	glycine-N-acyltransferase like 3 [Source:HGNC Symbol;Acc:HGNC:21349]	7.99142	3.81599	8.56157e-08	7.21827e-06
GPD1	glycerol-3-phosphate dehydrogenase 1 [Source:HGNC Symbol;Acc:HGNC:4455]	4722.83	-1.53465	0.00115984	0.0434439
GPIHBP1	glycosylphosphatidylinositol anchored high density lipoprotein binding protein 1 [Source:HGNC Symbol;Acc:HGNC:24945]	393.297	-1.66414	2.8693e-09	3.12741e-07
GPR12	G protein-coupled receptor 12 [Source:HGNC Symbol;Acc:HGNC:4466]	86.2137	1.90331	0.000123237	0.0058932
GPR26	G protein-coupled receptor 26 [Source:HGNC Symbol;Acc:HGNC:4481]	79.3122	2.0841	3.37231e-06	0.000217599
GRIA1	glutamate ionotropic receptor AMPA type subunit 1 [Source:HGNC Symbol;Acc:HGNC:4571]	131.743	1.82676	0.00050377	0.0206605
GS1-594A7.3	uncharacterized LOC104798195 [Source:NCBI gene (formerly Entrezgene);Acc:104798195]	6.75042	2.61986	2.19337e-06	0.000147017
GSDMC	gasdermin C [Source:HGNC Symbol;Acc:HGNC:7151]	228.294	1.7531	9.60046e-07	6.85257e-05
GSTA1	glutathione S-transferase alpha 1 [Source:HGNC Symbol;Acc:HGNC:4626]	261.965	3.30492	1.25203e-22	5.50824e-20
GSTA2	glutathione S-transferase alpha 2 [Source:HGNC Symbol;Acc:HGNC:4627]	14.0665	3.09188	2.2e-20	7.94527e-18
H1-1	H1.1 linker histone cluster member [Source:HGNC Symbol;Acc:HGNC:4715]	1.71273	2.16155	0.000578159	0.0232774
H1-3	H1.3 linker histone cluster member [Source:HGNC Symbol;Acc:HGNC:4717]	59.522	1.58787	0.000588667	0.0236611
H1-5	H1.5 linker histone cluster member [Source:HGNC Symbol;Acc:HGNC:4719]	11.6273	1.56058	0.000402015	0.016947
H2AC11	H2A clustered histone 11 [Source:HGNC Symbol;Acc:HGNC:4737]	243.444	1.65417	3.83303e-07	2.9258e-05
H2BC11	H2B clustered histone 11 [Source:HGNC Symbol;Acc:HGNC:4761]	202.274	1.4481	0.000101769	0.0049647
H3C8	H3 clustered histone 8 [Source:HGNC Symbol;Acc:HGNC:4772]	84.1785	1.76532	1.75097e-06	0.000119347
H4C2	H4 clustered histone 2 [Source:HGNC Symbol;Acc:HGNC:4789]	4.9173	1.84552	3.46803e-05	0.00186895
H4C3	H4 clustered histone 3 [Source:HGNC Symbol;Acc:HGNC:4787]	10.0958	1.60875	0.000174655	0.00806512
HAO1	hydroxyacid oxidase 1 [Source:HGNC Symbol;Acc:HGNC:4809]	5.55054	3.39181	5.52062e-10	6.51622e-08
HAPLN1	hyaluronan and proteoglycan link protein 1 [Source:HGNC Symbol;Acc:HGNC:2380]	245.533	1.62027	0.000390075	0.016559
HBQ1	hemoglobin subunit theta 1 [Source:HGNC Symbol;Acc:HGNC:4833]	3.28534	2.06648	3.789e-05	0.00203287
HCRTR2	hypocretin receptor 2 [Source:HGNC Symbol;Acc:HGNC:4849]	6.85641	2.53223	1.0465e-07	8.64235e-06
HORMAD1	HORMA domain containing 1 [Source:HGNC Symbol;Acc:HGNC:25245]	219.308	5.40352	2.72046e-76	6.5827e-72
HPSE2	heparanase 2 (inactive) [Source:HGNC Symbol;Acc:HGNC:18374]	108.507	-1.50623	0.00114947	0.0432538
HRK	harakiri BCL2 interacting protein [Source:HGNC Symbol;Acc:HGNC:5185]	115.435	1.94096	1.11997e-08	1.09274e-06
HS3ST6	heparan sulfate-glucosamine 3-sulfotransferase 6 [Source:HGNC Symbol;Acc:HGNC:14178]	13.9133	1.98468	1.16345e-05	0.000684962
HTN1	histatin 1 [Source:HGNC Symbol;Acc:HGNC:5283]	3.22618	2.97977	0.000794205	0.0307478
HTR2C	5-hydroxytryptamine receptor 2C [Source:HGNC Symbol;Acc:HGNC:5295]	6.21548	3.01545	5.05716e-09	5.29732e-07
IBSP	integrin binding sialoprotein [Source:HGNC Symbol;Acc:HGNC:5341]	160.008	1.58148	5.67694e-05	0.00292266
IDO1	indoleamine 23-dioxygenase 1 [Source:HGNC Symbol;Acc:HGNC:6059]	1149.79	1.66002	4.05146e-05	0.00214985
IFNL1	interferon lambda 1 [Source:HGNC Symbol;Acc:HGNC:18363]	8.74527	1.70525	0.000225233	0.0101678
IFNL2	interferon lambda 2 [Source:HGNC Symbol;Acc:HGNC:18364]	4.05474	1.83318	0.000603805	0.0241892
IGF2BP1	insulin like growth factor 2 mRNA binding protein 1 [Source:HGNC Symbol;Acc:HGNC:28866]	26.6279	1.72127	3.07246e-06	0.000200389
IGF2BP2	insulin like growth factor 2 mRNA binding protein 2 [Source:HGNC Symbol;Acc:HGNC:28867]	446.814	1.57317	5.15747e-05	0.00269536
IGF2BP3	insulin like growth factor 2 mRNA binding protein 3 [Source:HGNC Symbol;Acc:HGNC:28868]	56.5816	2.94091	8.01056e-26	5.53805e-23
IGFN1	immunoglobulin like and fibronectin type III domain containing 1 [Source:HGNC Symbol;Acc:HGNC:24607]	47.1637	-1.78297	5.64909e-07	4.16741e-05
IGSF1	immunoglobulin superfamily member 1 [Source:HGNC Symbol;Acc:HGNC:5948]	823.387	1.71847	0.000543958	0.0221213
IGSF23	immunoglobulin superfamily member 23 [Source:HGNC Symbol;Acc:HGNC:40040]	11.5531	2.78134	7.90066e-18	2.22293e-15
IL12RB2	interleukin 12 receptor subunit beta 2 [Source:HGNC Symbol;Acc:HGNC:5972]	159.56	1.84407	1.93432e-07	1.55497e-05
IL17C	interleukin 17C [Source:HGNC Symbol;Acc:HGNC:5983]	5.07366	1.61481	0.00125944	0.0466687
IL22RA2	interleukin 22 receptor subunit alpha 2 [Source:HGNC Symbol;Acc:HGNC:14901]	67.1134	1.9636	1.54889e-06	0.000107167
IL36RN	interleukin 36 receptor antagonist [Source:HGNC Symbol;Acc:HGNC:15561]	13.7602	2.19482	5.09845e-06	0.000321269
INA	internexin neuronal intermediate filament protein alpha [Source:HGNC Symbol;Acc:HGNC:6057]	33.7079	3.65152	2.94073e-38	5.37651e-35
IP6K3	inositol hexakisphosphate kinase 3 [Source:HGNC Symbol;Acc:HGNC:17269]	37.3841	1.73805	0.000271562	0.0119472
ITIH2	inter-alpha-trypsin inhibitor heavy chain 2 [Source:HGNC Symbol;Acc:HGNC:6167]	116.67	-1.57437	0.000504778	0.0206669
JPH3	junctophilin 3 [Source:HGNC Symbol;Acc:HGNC:14203]	81.8249	1.52345	0.000165328	0.00767118
KANK3	KN motif and ankyrin repeat domains 3 [Source:HGNC Symbol;Acc:HGNC:24796]	268.328	-1.29086	0.000273753	0.0120218
KBTBD12	kelch repeat and BTB domain containing 12 [Source:HGNC Symbol;Acc:HGNC:25731]	38.3616	2.31734	4.08463e-10	4.96663e-08
KCNB2	potassium voltage-gated channel subfamily B member 2 [Source:HGNC Symbol;Acc:HGNC:6232]	23.3729	1.66649	0.000230819	0.0103428
KCNE5	potassium voltage-gated channel subfamily E regulatory subunit 5 [Source:HGNC Symbol;Acc:HGNC:6241]	22.9773	1.67402	7.34833e-05	0.00369662
KCNG1	potassium voltage-gated channel modifier subfamily G member 1 [Source:HGNC Symbol;Acc:HGNC:6248]	339.064	2.23971	2.77828e-11	3.95448e-09
KCNJ6	potassium inwardly rectifying channel subfamily J member 6 [Source:HGNC Symbol;Acc:HGNC:6267]	62.5163	1.70754	1.59278e-05	0.000907872
KCNK3	potassium two pore domain channel subfamily K member 3 [Source:HGNC Symbol;Acc:HGNC:6278]	411.561	1.60719	0.000556076	0.0225761
KCNS1	potassium voltage-gated channel modifier subfamily S member 1 [Source:HGNC Symbol;Acc:HGNC:6300]	82.2979	1.67002	0.00017766	0.00818826
KCNV1	potassium voltage-gated channel modifier subfamily V member 1 [Source:HGNC Symbol;Acc:HGNC:18861]	5.30877	2.55489	4.76428e-07	3.59132e-05
KIF1A	kinesin family member 1A [Source:HGNC Symbol;Acc:HGNC:888]	1037.3	3.09275	4.84599e-22	1.98743e-19
KIRREL2	kirre like nephrin family adhesion molecule 2 [Source:HGNC Symbol;Acc:HGNC:18816]	28.9001	1.64132	0.000410112	0.0171984
KLHDC7B	kelch domain containing 7B [Source:HGNC Symbol;Acc:HGNC:25145]	1134.34	1.94425	5.01489e-09	5.27588e-07
KLHL34	kelch like family member 34 [Source:HGNC Symbol;Acc:HGNC:26634]	19.0538	2.4947	3.88413e-12	6.10288e-10
KLK6	kallikrein related peptidase 6 [Source:HGNC Symbol;Acc:HGNC:6367]	1211.96	2.78664	2.45239e-15	5.29826e-13
KRT13	keratin 13 [Source:HGNC Symbol;Acc:HGNC:6415]	440.505	3.80001	8.54176e-24	4.593e-21
KRT16	keratin 16 [Source:HGNC Symbol;Acc:HGNC:6423]	2842.05	2.83025	1.1732e-18	3.54848e-16
KRT20	keratin 20 [Source:HGNC Symbol;Acc:HGNC:20412]	11.526	2.92246	9.90403e-11	1.33138e-08
KRT3	keratin 3 [Source:HGNC Symbol;Acc:HGNC:6440]	3.70855	2.05042	5.18569e-07	3.85143e-05
KRT31	keratin 31 [Source:HGNC Symbol;Acc:HGNC:6448]	47.5793	1.77153	0.000819864	0.0315896
KRT33B	keratin 33B [Source:HGNC Symbol;Acc:HGNC:6451]	1.69398	2.42582	2.68808e-05	0.00147826
KRT34	keratin 34 [Source:HGNC Symbol;Acc:HGNC:6452]	3.09278	3.06721	1.26632e-08	1.22077e-06
KRT38	keratin 38 [Source:HGNC Symbol;Acc:HGNC:6456]	2.46489	2.6794	3.66235e-07	2.81219e-05
KRT6A	keratin 6A [Source:HGNC Symbol;Acc:HGNC:6443]	993.372	3.18485	6.26447e-20	2.19683e-17
KRT6C	keratin 6C [Source:HGNC Symbol;Acc:HGNC:20406]	58.9219	2.74135	1.39405e-12	2.29469e-10
KRT75	keratin 75 [Source:HGNC Symbol;Acc:HGNC:24431]	68.173	2.51353	1.94837e-11	2.84004e-09
KRT78	keratin 78 [Source:HGNC Symbol;Acc:HGNC:28926]	7.07048	2.20329	3.83447e-05	0.00205271
KRT81	keratin 81 [Source:HGNC Symbol;Acc:HGNC:6458]	4464.72	2.80804	2.30943e-16	5.53281e-14
KRT83	keratin 83 [Source:HGNC Symbol;Acc:HGNC:6460]	38.4571	1.72036	0.00061082	0.0243895
KRT9	keratin 9 [Source:HGNC Symbol;Acc:HGNC:6447]	23.5863	2.35026	7.34726e-10	8.58848e-08
KRTDAP	keratinocyte differentiation associated protein [Source:HGNC Symbol;Acc:HGNC:16313]	27.8482	2.11349	2.16808e-07	1.70883e-05
KYNU	kynureninase [Source:HGNC Symbol;Acc:HGNC:6469]	1337.34	1.4408	0.00136586	0.0498488
L1CAM	L1 cell adhesion molecule [Source:HGNC Symbol;Acc:HGNC:6470]	570.238	1.85575	9.4199e-08	7.88696e-06
LACRT	lacritin [Source:HGNC Symbol;Acc:HGNC:16430]	65.0505	3.0916	1.9534e-07	1.55995e-05
LBP	lipopolysaccharide binding protein [Source:HGNC Symbol;Acc:HGNC:6517]	1172.35	3.02672	1.66484e-20	6.10364e-18
LBX1	ladybird homeobox 1 [Source:HGNC Symbol;Acc:HGNC:16960]	4.9747	2.84163	3.67534e-06	0.000235894
LCN10	lipocalin 10 [Source:HGNC Symbol;Acc:HGNC:20892]	9.13118	-2.49098	3.18381e-18	9.28177e-16
LCN6	lipocalin 6 [Source:HGNC Symbol;Acc:HGNC:17337]	16.2141	-2.13347	4.70781e-16	1.09534e-13
LCT	lactase [Source:HGNC Symbol;Acc:HGNC:6530]	52.0458	2.43453	2.92532e-12	4.65684e-10
LEMD1	LEM domain containing 1 [Source:HGNC Symbol;Acc:HGNC:18725]	72.32	2.57542	7.33e-13	1.24031e-10
LEMD1-DT	LEMD1 divergent transcript [Source:HGNC Symbol;Acc:HGNC:27631]	5.08624	2.29351	1.04603e-07	8.64235e-06
LGR5	leucine rich repeat containing G protein-coupled receptor 5 [Source:HGNC Symbol;Acc:HGNC:4504]	149.29	1.84715	3.27959e-07	2.53534e-05
LIN28A	lin-28 homolog A [Source:HGNC Symbol;Acc:HGNC:15986]	33.43	3.21374	2.03683e-14	4.07316e-12
LIN28B	lin-28 homolog B [Source:HGNC Symbol;Acc:HGNC:32207]	7.29372	5.16623	2.23956e-18	6.6902e-16
LINC00355	long intergenic non-protein coding RNA 355 [Source:HGNC Symbol;Acc:HGNC:27061]	7.80823	2.83399	8.34096e-06	0.000504566
LINC00511	long intergenic non-protein coding RNA 511 [Source:HGNC Symbol;Acc:HGNC:43564]	354.445	1.45123	0.000441223	0.0183441
LINC00517	long intergenic non-protein coding RNA 517 [Source:HGNC Symbol;Acc:HGNC:19831]	13.3232	-1.50087	0.000147186	0.00693819
LINC00552	long intergenic non-protein coding RNA 552 [Source:HGNC Symbol;Acc:HGNC:43692]	6.70594	1.95304	0.000105438	0.00512306
LINC00578	long intergenic non-protein coding RNA 578 [Source:HGNC Symbol;Acc:HGNC:43807]	102.059	1.58242	0.000304259	0.0131938
LINC00707	long intergenic non-protein coding RNA 707 [Source:HGNC Symbol;Acc:HGNC:44691]	32.6175	2.438	1.01395e-09	1.15729e-07
LINC00964	long intergenic non-protein coding RNA 964 [Source:HGNC Symbol;Acc:HGNC:27226]	32.1549	1.66252	0.000113007	0.00546234
LINC01014	long intergenic non-protein coding RNA 1014 [Source:HGNC Symbol;Acc:HGNC:41353]	1.03288	2.67678	5.70762e-05	0.00293221
LINC01036	long intergenic non-protein coding RNA 1036 [Source:HGNC Symbol;Acc:HGNC:49024]	1.36546	3.12943	0.00119366	0.0444354
LINC01198	long intergenic non-protein coding RNA 1198 [Source:HGNC Symbol;Acc:HGNC:49598]	46.8809	3.24929	1.22804e-15	2.70134e-13
LINC01234	long intergenic non-protein coding RNA 1234 [Source:HGNC Symbol;Acc:HGNC:49757]	10.2457	2.06605	6.97731e-06	0.000428503
LINC01287	long intergenic non-protein coding RNA 1287 [Source:HGNC Symbol;Acc:HGNC:50351]	25.3687	2.505	2.57394e-12	4.14059e-10
LINC01305	long intergenic non-protein coding RNA 1305 [Source:HGNC Symbol;Acc:HGNC:27690]	11.1004	-1.55069	0.000567278	0.0229019
LINC01419	long intergenic non-protein coding RNA 1419 [Source:HGNC Symbol;Acc:HGNC:50712]	4.40869	4.78789	6.5183e-09	6.65499e-07
LINC01446	long intergenic non-protein coding RNA 1446 [Source:HGNC Symbol;Acc:HGNC:50773]	10.5151	3.05657	9.17227e-08	7.7063e-06
LINC01460	long intergenic non-protein coding RNA 1460 [Source:HGNC Symbol;Acc:HGNC:50858]	5.08352	1.88572	3.17882e-05	0.00172849
LINC01511	long intergenic non-protein coding RNA 1511 [Source:HGNC Symbol;Acc:HGNC:51200]	10.779	2.50157	1.12199e-06	7.93825e-05
LINC01518	long intergenic non-protein coding RNA 1518 [Source:HGNC Symbol;Acc:HGNC:51216]	3.11844	4.09089	7.55835e-10	8.79275e-08
LINC01559	long intergenic non-protein coding RNA 1559 [Source:HGNC Symbol;Acc:HGNC:26598]	4.79514	2.23389	6.6562e-07	4.8512e-05
LINC01606	long intergenic non-protein coding RNA 1606 [Source:HGNC Symbol;Acc:HGNC:51656]	17.1125	3.64542	1.14431e-15	2.54026e-13
LINC01608	long intergenic non-protein coding RNA 1608 [Source:HGNC Symbol;Acc:HGNC:51662]	1.90478	3.24872	0.000803969	0.0310761
LINC01634	long intergenic non-protein coding RNA 1634 [Source:HGNC Symbol;Acc:HGNC:52421]	9.34252	2.39722	1.76041e-09	1.95398e-07
LINC01639	long intergenic non-protein coding RNA 1639 [Source:HGNC Symbol;Acc:HGNC:52426]	7.37485	2.44529	0.000825248	0.0317464
LINC01647	long intergenic non-protein coding RNA 1647 [Source:HGNC Symbol;Acc:HGNC:52434]	1.52849	2.07964	0.00118578	0.04421
LINC01694	long intergenic non-protein coding RNA 1694 [Source:HGNC Symbol;Acc:HGNC:52481]	30.9556	1.96776	3.13831e-09	3.39008e-07
LINC01736	long intergenic non-protein coding RNA 1736 [Source:HGNC Symbol;Acc:HGNC:52524]	13.0785	-1.57055	4.16984e-05	0.002203
LINC01748	long intergenic non-protein coding RNA 1748 [Source:HGNC Symbol;Acc:HGNC:52535]	6.87606	3.48539	2.05038e-16	5.01141e-14
LINC01842	long intergenic non-protein coding RNA 1842 [Source:HGNC Symbol;Acc:HGNC:52656]	24.4648	1.60762	0.000332347	0.0142839
LINC01910	long intergenic non-protein coding RNA 1910 [Source:HGNC Symbol;Acc:HGNC:52729]	7.29444	2.63619	4.03383e-11	5.6748e-09
LINC01913	long intergenic non-protein coding RNA 1913 [Source:HGNC Symbol;Acc:HGNC:52732]	1.33638	2.38548	0.000991851	0.0377355
LINC01929	long intergenic non-protein coding RNA 1929 [Source:HGNC Symbol;Acc:HGNC:52751]	118.432	1.49481	0.000358498	0.0152721
LINC01980	long intergenic non-protein coding RNA 1980 [Source:HGNC Symbol;Acc:HGNC:52808]	13.6823	3.3557	4.90047e-07	3.6711e-05
LINC02003	long intergenic non-protein coding RNA 2003 [Source:HGNC Symbol;Acc:HGNC:27099]	1.89026	2.85986	2.63267e-07	2.04832e-05
LINC02133	long intergenic non-protein coding RNA 2133 [Source:HGNC Symbol;Acc:HGNC:52993]	1.94833	1.86543	0.000627653	0.0248972
LINC02159	long intergenic non-protein coding RNA 2159 [Source:HGNC Symbol;Acc:HGNC:27749]	14.3345	2.65518	6.91306e-15	1.44203e-12
LINC02167	long intergenic non-protein coding RNA 2167 [Source:HGNC Symbol;Acc:HGNC:53028]	1.22261	2.89792	5.24392e-05	0.00272632
LINC02181	long intergenic non-protein coding RNA 2181 [Source:HGNC Symbol;Acc:HGNC:53043]	2.53486	2.16637	2.11519e-05	0.00118201
LINC02188	long intergenic non-protein coding RNA 2188 [Source:HGNC Symbol;Acc:HGNC:53050]	458.169	2.05611	2.30605e-06	0.000154142
LINC02323	long intergenic non-protein coding RNA 2323 [Source:HGNC Symbol;Acc:HGNC:53242]	5.01552	1.75901	0.000290802	0.0127013
LINC02432	long intergenic non-protein coding RNA 2432 [Source:HGNC Symbol;Acc:HGNC:53363]	42.5043	2.37515	1.53656e-11	2.281e-09
LINC02487	long intergenic non-protein coding RNA 2487 [Source:HGNC Symbol;Acc:HGNC:53466]	73.724	3.62778	3.11077e-38	5.37651e-35
LINC02532	long intergenic non-protein coding RNA 2532 [Source:HGNC Symbol;Acc:HGNC:53549]	36.0159	1.76899	1.21241e-05	0.000710331
LINC02570	long intergenic non-protein coding RNA 2570 [Source:HGNC Symbol;Acc:HGNC:39766]	4.55067	3.14104	4.40097e-09	4.6912e-07
LINC02588	long intergenic non-protein coding RNA 2588 [Source:HGNC Symbol;Acc:HGNC:19827]	7.54553	2.16807	0.000567887	0.0229019
LINC02837	long intergenic non-protein coding RNA 2837 [Source:HGNC Symbol;Acc:HGNC:54371]	1.06748	2.53358	0.000164699	0.00766389
LINC02845	long intergenic non-protein coding RNA 2845 [Source:HGNC Symbol;Acc:HGNC:54380]	1.38066	2.36434	0.00053458	0.0217765
LINC02864	long intergenic non-protein coding RNA 2864 [Source:HGNC Symbol;Acc:HGNC:54480]	6.06958	2.13396	8.56676e-05	0.00425647
LMO1	LIM domain only 1 [Source:HGNC Symbol;Acc:HGNC:6641]	22.8455	2.37038	2.36306e-11	3.40352e-09
LNCAROD	lncRNA activating regulator of DKK1 [Source:HGNC Symbol;Acc:HGNC:50913]	13.5732	2.1876	1.23058e-08	1.19106e-06
LOC101927136	NA	12.0602	5.17838	3.12296e-18	9.2154e-16
LOC101929297	NA	3.14049	2.46643	4.92185e-07	3.67574e-05
LOC101929427	NA	19.3188	3.21134	9.54693e-18	2.62508e-15
LOC101929457	NA	15.2397	1.64368	2.5853e-05	0.00142498
LOC107985164	NA	2.38914	2.28182	1.9475e-05	0.00109846
LOC107986321	NA	44.7331	-2.47917	8.59833e-06	0.000517473
LOC112267895	NA	1.79339	2.38008	3.49256e-05	0.00187799
LOC153910	NA	5.80585	2.87637	2.686e-10	3.35016e-08
LOC157273	NA	57.0901	3.64284	2.51704e-28	2.17517e-25
LOC349160	NA	3.36883	3.42121	1.62814e-10	2.09268e-08
LOC642484	NA	6.46341	2.05168	1.12801e-06	7.95754e-05
LOC728755	NA	2.60909	2.23396	0.00104735	0.0395979
LPO	lactoperoxidase [Source:HGNC Symbol;Acc:HGNC:6678]	27.8605	2.1264	2.25703e-11	3.27027e-09
LRP8	LDL receptor related protein 8 [Source:HGNC Symbol;Acc:HGNC:6700]	834.072	1.55545	5.55017e-10	6.51929e-08
LTC4S	leukotriene C4 synthase [Source:HGNC Symbol;Acc:HGNC:6719]	2.43416	-1.69634	7.87812e-08	6.75981e-06
LY6D	lymphocyte antigen 6 family member D [Source:HGNC Symbol;Acc:HGNC:13348]	302.639	3.14157	3.98213e-18	1.14709e-15
LYZL2	lysozyme like 2 [Source:HGNC Symbol;Acc:HGNC:29613]	7.75842	1.90745	0.000453649	0.0187961
MAEL	maelstrom spermatogenic transposon silencer [Source:HGNC Symbol;Acc:HGNC:25929]	29.5147	1.81212	2.55525e-06	0.000168932
MAGEA10	MAGE family member A10 [Source:HGNC Symbol;Acc:HGNC:6797]	10.0383	4.18138	4.13952e-13	7.15457e-11
MAGEA10-MAGEA5	MAGEA10-MAGEA5 readthrough [Source:NCBI gene (formerly Entrezgene);Acc:100533997]	1.20276	2.20295	0.000710971	0.0278372
MAGEA12	MAGE family member A12 [Source:HGNC Symbol;Acc:HGNC:6799]	78.4035	5.5609	7.61793e-27	5.76035e-24
MAGEA3	MAGE family member A3 [Source:HGNC Symbol;Acc:HGNC:6801]	210.682	5.67104	9.10164e-21	3.44113e-18
MAGEA4	MAGE family member A4 [Source:HGNC Symbol;Acc:HGNC:6802]	92.766	4.36973	3.38584e-13	5.93675e-11
MAGEA6	MAGE family member A6 [Source:HGNC Symbol;Acc:HGNC:6804]	189.56	6.19901	1.50748e-23	7.92966e-21
MAGEB1	MAGE family member B1 [Source:HGNC Symbol;Acc:HGNC:6808]	10.0015	3.38849	2.43518e-09	2.66625e-07
MAGEB2	MAGE family member B2 [Source:HGNC Symbol;Acc:HGNC:6809]	7.21911	2.95593	2.24234e-07	1.75592e-05
MAGEB4	MAGE family member B4 [Source:HGNC Symbol;Acc:HGNC:6811]	16.3045	3.61558	5.07143e-16	1.1687e-13
MAGEC1	MAGE family member C1 [Source:HGNC Symbol;Acc:HGNC:6812]	16.4122	2.58869	1.33638e-08	1.28319e-06
MAPK4	mitogen-activated protein kinase 4 [Source:HGNC Symbol;Acc:HGNC:6878]	173.347	2.14381	2.08134e-08	1.94562e-06
MATN4	matrilin 4 [Source:HGNC Symbol;Acc:HGNC:6910]	39.5669	1.86952	2.75645e-06	0.000180604
MCM10	minichromosome maintenance 10 replication initiation factor [Source:HGNC Symbol;Acc:HGNC:18043]	821.587	1.54812	2.08256e-08	1.94562e-06
MEIG1	meiosis/spermiogenesis associated 1 [Source:HGNC Symbol;Acc:HGNC:23429]	19.1865	1.42115	0.00136398	0.0498488
MELK	maternal embryonic leucine zipper kinase [Source:HGNC Symbol;Acc:HGNC:16870]	1230.9	1.33956	0.000281947	0.0123368
MFAP4	microfibril associated protein 4 [Source:HGNC Symbol;Acc:HGNC:7035]	4673.09	-1.34543	0.00127023	0.0469515
MGAM2	maltase-glucoamylase 2 (putative) [Source:HGNC Symbol;Acc:HGNC:28101]	293.041	1.70061	0.000934198	0.0357106
MIR1180	microRNA 1180 [Source:HGNC Symbol;Acc:HGNC:35261]	0.521955	-1.7895	0.000533994	0.0217765
MIR126	microRNA 126 [Source:HGNC Symbol;Acc:HGNC:31508]	2.32849	-2.17578	5.89331e-15	1.25088e-12
MIR202HG	MIR202 host gene [Source:HGNC Symbol;Acc:HGNC:49402]	1.13392	-1.62546	0.000262289	0.0116026
MIR3609	microRNA 3609 [Source:HGNC Symbol;Acc:HGNC:38956]	3.69669	2.64949	1.1515e-07	9.45689e-06
MIR4500HG	MIR4500 host gene [Source:HGNC Symbol;Acc:HGNC:42773]	4.16068	2.59565	1.99527e-08	1.87858e-06
MIR548XHG	MIR548X host gene [Source:HGNC Symbol;Acc:HGNC:52006]	7.09034	4.61493	1.35623e-10	1.78352e-08
MIR5689HG	MIR5689 host gene [Source:HGNC Symbol;Acc:HGNC:52007]	2.00757	1.84954	0.000393742	0.016663
MIR663AHG	MIR663A host gene [Source:HGNC Symbol;Acc:HGNC:27662]	3.12263	2.65432	1.94058e-06	0.00013153
MMP1	matrix metallopeptidase 1 [Source:HGNC Symbol;Acc:HGNC:7155]	1887.78	3.12688	1.02055e-33	1.2997e-30
MMP12	matrix metallopeptidase 12 [Source:HGNC Symbol;Acc:HGNC:7158]	399.58	1.84057	3.10382e-06	0.000201875
MMP20	matrix metallopeptidase 20 [Source:HGNC Symbol;Acc:HGNC:7167]	26.5408	1.93685	0.00016601	0.0076806
MMP23B	matrix metallopeptidase 23B [Source:HGNC Symbol;Acc:HGNC:7171]	7.47099	-1.57908	3.25845e-06	0.000210815
MOG	myelin oligodendrocyte glycoprotein [Source:HGNC Symbol;Acc:HGNC:7197]	12.4592	2.75011	1.63457e-10	2.09268e-08
MRGPRF-AS1	MRGPRF antisense RNA 1 [Source:HGNC Symbol;Acc:HGNC:51140]	3.65156	-1.53141	2.79004e-05	0.00152739
MSLN	mesothelin [Source:HGNC Symbol;Acc:HGNC:7371]	1188.67	4.77779	1.80105e-69	2.179e-65
MT1JP	metallothionein 1J pseudogene [Source:HGNC Symbol;Acc:HGNC:7402]	2.60906	-1.7352	0.000314492	0.0135889
MT3	metallothionein 3 [Source:HGNC Symbol;Acc:HGNC:7408]	13.4045	2.09897	7.494e-08	6.47615e-06
MUC16	mucin 16 cell surface associated [Source:HGNC Symbol;Acc:HGNC:15582]	1778.93	1.6878	0.000476871	0.0196516
MUC2	mucin 2 oligomeric mucus/gel-forming [Source:NCBI gene (formerly Entrezgene);Acc:4583]	236.64	3.89952	2.47228e-28	2.17517e-25
MUC21	mucin 21 cell surface associated [Source:HGNC Symbol;Acc:HGNC:21661]	9.18781	2.21626	5.65931e-06	0.000355684
MUC5AC	mucin 5AC oligomeric mucus/gel-forming [Source:HGNC Symbol;Acc:HGNC:7515]	53.1719	2.66177	4.21849e-11	5.87887e-09
MYBL2	MYB proto-oncogene like 2 [Source:HGNC Symbol;Acc:HGNC:7548]	3454.66	1.49224	1.08952e-05	0.000643
MYF6	myogenic factor 6 [Source:HGNC Symbol;Acc:HGNC:7566]	3.06157	2.0134	0.00102142	0.0387386
NAA11	N-alpha-acetyltransferase 11 NatA catalytic subunit [Source:HGNC Symbol;Acc:HGNC:28125]	3.69299	2.67982	1.95685e-05	0.00110116
NCAN	neurocan [Source:HGNC Symbol;Acc:HGNC:2465]	60.2392	4.42222	4.60655e-40	1.2385e-36
NCCRP1	NCCRP1 F-box associated domain containing [Source:HGNC Symbol;Acc:HGNC:33739]	955.261	2.40963	7.03812e-14	1.32017e-11
NDST4	N-deacetylase and N-sulfotransferase 4 [Source:HGNC Symbol;Acc:HGNC:20779]	20.7148	2.18358	0.000198623	0.00901704
NETO1	neuropilin and tolloid like 1 [Source:HGNC Symbol;Acc:HGNC:13823]	61.9239	1.54523	0.000557317	0.0225886
NEUROD1	neuronal differentiation 1 [Source:HGNC Symbol;Acc:HGNC:7762]	2.24296	3.34556	1.96549e-05	0.00110346
NFE4	nuclear factor erythroid 4 [Source:HGNC Symbol;Acc:HGNC:29902]	65.9589	5.02751	2.88826e-43	1.16479e-39
NGB	neuroglobin [Source:HGNC Symbol;Acc:HGNC:14077]	7.36236	2.28583	7.17758e-09	7.20646e-07
NKX1-2	NK1 homeobox 2 [Source:HGNC Symbol;Acc:HGNC:31652]	83.575	4.01349	5.16208e-31	5.67758e-28
NMRAL2P	NmrA like redox sensor 2 pseudogene [Source:HGNC Symbol;Acc:HGNC:52332]	15.2252	1.68387	0.000128668	0.0061408
NOL4	nucleolar protein 4 [Source:HGNC Symbol;Acc:HGNC:7870]	62.9843	2.27231	3.05183e-09	3.31144e-07
NPY2R	neuropeptide Y receptor Y2 [Source:HGNC Symbol;Acc:HGNC:7957]	153.46	-2.53055	1.20892e-06	8.47893e-05
NR2E1	nuclear receptor subfamily 2 group E member 1 [Source:HGNC Symbol;Acc:HGNC:7973]	6.56914	2.25631	1.50177e-07	1.22352e-05
NR4A1	nuclear receptor subfamily 4 group A member 1 [Source:HGNC Symbol;Acc:HGNC:7980]	5262.95	-1.50267	7.96517e-06	0.000485474
NR4A1AS	NR4A1 antisense RNA [Source:HGNC Symbol;Acc:HGNC:54409]	52.8923	-1.57368	1.19843e-05	0.000703843
NTS	neurotensin [Source:HGNC Symbol;Acc:HGNC:8038]	98.8622	2.43944	5.18894e-07	3.85143e-05
NTSR1	neurotensin receptor 1 [Source:HGNC Symbol;Acc:HGNC:8039]	24.0956	1.66583	0.000244194	0.0109219
OCA2	OCA2 melanosomal transmembrane protein [Source:HGNC Symbol;Acc:HGNC:8101]	60.9039	2.00212	1.3088e-05	0.000763111
ODAM	odontogenic ameloblast associated [Source:HGNC Symbol;Acc:HGNC:26043]	38.8423	2.03656	1.57983e-05	0.000905857
OLAH	oleoyl-ACP hydrolase [Source:HGNC Symbol;Acc:HGNC:25625]	19.6581	2.58814	8.55399e-16	1.9344e-13
OLIG1	oligodendrocyte transcription factor 1 [Source:HGNC Symbol;Acc:HGNC:16983]	20.5556	2.17966	6.83094e-07	4.96361e-05
OPRK1	opioid receptor kappa 1 [Source:HGNC Symbol;Acc:HGNC:8154]	42.2851	3.59842	4.83567e-26	3.44143e-23
OR1F1	olfactory receptor family 1 subfamily F member 1 (gene/pseudogene) [Source:HGNC Symbol;Acc:HGNC:8194]	1.68987	2.6031	8.08515e-05	0.00403374
OR56A3	olfactory receptor family 56 subfamily A member 3 [Source:HGNC Symbol;Acc:HGNC:14786]	5.02086	3.26618	1.5003e-06	0.000104318
ORC6	origin recognition complex subunit 6 [Source:HGNC Symbol;Acc:HGNC:17151]	459.412	1.39626	7.2909e-06	0.0004455
ORM1	orosomucoid 1 [Source:HGNC Symbol;Acc:HGNC:8498]	214.698	2.77916	2.17956e-13	3.93573e-11
ORM2	orosomucoid 2 [Source:HGNC Symbol;Acc:HGNC:8499]	142.993	2.60038	1.91504e-13	3.48408e-11
OTC	ornithine carbamoyltransferase [Source:HGNC Symbol;Acc:HGNC:8512]	2.54731	-1.74576	0.000704669	0.027725
OTOP3	otopetrin 3 [Source:HGNC Symbol;Acc:HGNC:19658]	3.20789	2.41449	2.42246e-05	0.00134133
PADI1	peptidyl arginine deiminase 1 [Source:HGNC Symbol;Acc:HGNC:18367]	10.2212	1.8046	1.90147e-05	0.00107499
PADI3	peptidyl arginine deiminase 3 [Source:HGNC Symbol;Acc:HGNC:18337]	126.711	1.97267	2.73175e-06	0.00017962
PAEP	progestagen associated endometrial protein [Source:HGNC Symbol;Acc:HGNC:8573]	27.5773	1.64866	0.00108355	0.0409029
PAGE1	PAGE family member 1 [Source:HGNC Symbol;Acc:HGNC:4107]	1.65167	3.02494	0.000853524	0.0326784
PAGE2	PAGE family member 2 [Source:HGNC Symbol;Acc:HGNC:31804]	10.0436	4.02232	2.43128e-16	5.76761e-14
PAGE5	PAGE family member 5 [Source:HGNC Symbol;Acc:HGNC:29992]	5.18684	2.27889	4.69651e-06	0.000296714
PCAT5	prostate cancer associated transcript 5 [Source:HGNC Symbol;Acc:HGNC:48665]	3.05909	2.18327	1.47149e-05	0.000847754
PCDH11X	protocadherin 11 X-linked [Source:HGNC Symbol;Acc:HGNC:8656]	31.9841	1.8567	9.99917e-05	0.00488788
PCDH8	protocadherin 8 [Source:HGNC Symbol;Acc:HGNC:8660]	23.4282	1.76956	0.000315634	0.0136139
PCP4L1	Purkinje cell protein 4 like 1 [Source:HGNC Symbol;Acc:HGNC:20448]	146.472	1.64777	9.63165e-05	0.00471776
PCSK1	proprotein convertase subtilisin/kexin type 1 [Source:HGNC Symbol;Acc:HGNC:8743]	403.973	2.98694	2.33659e-24	1.41346e-21
PCSK1N	proprotein convertase subtilisin/kexin type 1 inhibitor [Source:HGNC Symbol;Acc:HGNC:17301]	259.154	2.11941	1.22289e-08	1.18836e-06
PDX1	pancreatic and duodenal homeobox 1 [Source:HGNC Symbol;Acc:HGNC:6107]	4.25964	2.78002	6.72656e-05	0.00341221
PEBP4	phosphatidylethanolamine binding protein 4 [Source:HGNC Symbol;Acc:HGNC:28319]	129.511	-1.59274	0.00097403	0.0371159
PGBD5	piggyBac transposable element derived 5 [Source:HGNC Symbol;Acc:HGNC:19405]	563.111	1.95821	1.68172e-11	2.48126e-09
PGLYRP4	peptidoglycan recognition protein 4 [Source:HGNC Symbol;Acc:HGNC:30015]	28.4792	2.26922	1.54373e-07	1.25348e-05
PGM5P3-AS1	PGM5P3 antisense RNA 1 [Source:HGNC Symbol;Acc:HGNC:51194]	4.64836	-1.70404	2.0357e-06	0.000137059
PGM5P4-AS1	PGM5P4 antisense RNA 1 [Source:HGNC Symbol;Acc:HGNC:51195]	3.15245	-1.58214	7.56586e-05	0.00379029
PGPEP1L	pyroglutamyl-peptidase I like [Source:HGNC Symbol;Acc:HGNC:27080]	8.23051	2.14986	5.10893e-08	4.54489e-06
PI3	peptidase inhibitor 3 [Source:HGNC Symbol;Acc:HGNC:8947]	405.2	2.40985	5.4951e-09	5.73125e-07
PICSAR	P38 inhibited cutaneous squamous cell carcinoma associated lincRNA [Source:HGNC Symbol;Acc:HGNC:19725]	42.5429	1.70658	0.000259241	0.0115098
PLAC9	placenta associated 9 [Source:HGNC Symbol;Acc:HGNC:19255]	483.922	-1.39316	0.000156123	0.00730698
PLCH1	phospholipase C eta 1 [Source:HGNC Symbol;Acc:HGNC:29185]	751.616	1.53305	0.000256731	0.0114193
PLIN1	perilipin 1 [Source:HGNC Symbol;Acc:HGNC:9076]	7404.13	-1.58697	0.000335349	0.0143618
PNLDC1	PARN like ribonuclease domain containing 1 [Source:HGNC Symbol;Acc:HGNC:21185]	69.5497	1.75853	9.95321e-06	0.000591739
PNMA6E	PNMA family member 6E [Source:HGNC Symbol;Acc:HGNC:50767]	2.29569	3.39265	6.53707e-06	0.000405583
POU4F1	POU class 4 homeobox 1 [Source:HGNC Symbol;Acc:HGNC:9218]	22.2398	4.37658	1.60284e-30	1.68626e-27
POU6F2	POU class 6 homeobox 2 [Source:HGNC Symbol;Acc:HGNC:21694]	27.6282	2.31975	1.81687e-07	1.47032e-05
PPDPFL	pancreatic progenitor cell differentiation and proliferation factor like [Source:HGNC Symbol;Acc:HGNC:31745]	2.58515	2.70063	0.000413132	0.0172951
PPP1R14C	protein phosphatase 1 regulatory inhibitor subunit 14C [Source:HGNC Symbol;Acc:HGNC:14952]	619.609	2.49693	7.10608e-17	1.80996e-14
PPY2P	pancreatic polypeptide 2 pseudogene [Source:HGNC Symbol;Acc:HGNC:9328]	1.87978	1.9186	0.00117546	0.0438931
PRAME	preferentially expressed antigen in melanoma [Source:HGNC Symbol;Acc:HGNC:9336]	1657.66	2.75653	3.01286e-13	5.36045e-11
PRDM13	PR/SET domain 13 [Source:HGNC Symbol;Acc:HGNC:13998]	8.40189	4.85138	1.02025e-21	4.1145e-19
PRDM16-DT	PRDM16 divergent transcript [Source:HGNC Symbol;Acc:HGNC:48664]	27.2471	-1.41981	9.0134e-05	0.00446007
PRKAG3	protein kinase AMP-activated non-catalytic subunit gamma 3 [Source:HGNC Symbol;Acc:HGNC:9387]	12.48	2.16807	8.39411e-08	7.10182e-06
PROK1	prokineticin 1 [Source:HGNC Symbol;Acc:HGNC:18454]	16.431	-1.99086	3.1588e-08	2.84139e-06
PROKR2	prokineticin receptor 2 [Source:HGNC Symbol;Acc:HGNC:15836]	3.19456	2.56246	2.83505e-05	0.00154852
PRR11	proline rich 11 [Source:HGNC Symbol;Acc:HGNC:25619]	1132.52	1.36796	0.000113098	0.00546234
PRR27	proline rich 27 [Source:HGNC Symbol;Acc:HGNC:33193]	30.3549	5.93381	5.63561e-24	3.0992e-21
PRSS1	serine protease 1 [Source:HGNC Symbol;Acc:HGNC:9475]	23.4528	2.66422	4.90308e-10	5.87326e-08
PRSS2	serine protease 2 [Source:HGNC Symbol;Acc:HGNC:9483]	51.2399	2.79042	6.76074e-17	1.74032e-14
PRSS3	serine protease 3 [Source:HGNC Symbol;Acc:HGNC:9486]	29.3062	2.04205	3.14387e-08	2.83852e-06
PRSS33	serine protease 33 [Source:HGNC Symbol;Acc:HGNC:30405]	43.9758	5.06152	6.6264e-38	1.06893e-34
PRSS41	serine protease 41 [Source:HGNC Symbol;Acc:HGNC:30715]	10.3041	3.48924	3.83871e-10	4.73904e-08
PSAPL1	prosaposin like 1 (gene/pseudogene) [Source:HGNC Symbol;Acc:HGNC:33131]	8.10476	3.26605	1.42394e-07	1.16403e-05
PSAT1	phosphoserine aminotransferase 1 [Source:HGNC Symbol;Acc:HGNC:19129]	1028.23	2.23666	2.68873e-15	5.75745e-13
PSLNR	prostate enriched lncRNA [Source:HGNC Symbol;Acc:HGNC:54405]	7.04837	5.03851	4.78805e-25	3.04885e-22
PSORS1C2	psoriasis susceptibility 1 candidate 2 [Source:HGNC Symbol;Acc:HGNC:17199]	27.7308	1.98893	1.39057e-06	9.69675e-05
PTPRQ	protein tyrosine phosphatase receptor type Q [Source:HGNC Symbol;Acc:HGNC:9679]	104.825	1.80686	0.000209395	0.00947052
PXDNL	peroxidasin like [Source:HGNC Symbol;Acc:HGNC:26359]	391.645	2.40365	7.71218e-19	2.39246e-16
RAD21L1	RAD21 cohesin complex component like 1 [Source:HGNC Symbol;Acc:HGNC:16271]	9.79146	2.14906	2.1496e-05	0.00119572
RAET1L	retinoic acid early transcript 1L [Source:HGNC Symbol;Acc:HGNC:16798]	37.3846	2.96188	1.37521e-20	5.11938e-18
RARRES1	retinoic acid receptor responder 1 [Source:HGNC Symbol;Acc:HGNC:9867]	3725.67	1.51531	0.00100753	0.0382718
RASGEF1C	RasGEF domain family member 1C [Source:HGNC Symbol;Acc:HGNC:27400]	51.0354	2.00738	7.18273e-08	6.22941e-06
RAX	retina and anterior neural fold homeobox [Source:HGNC Symbol;Acc:HGNC:18662]	1.81289	2.09282	8.66447e-05	0.00429619
RCOR2	REST corepressor 2 [Source:HGNC Symbol;Acc:HGNC:27455]	341.216	1.89221	2.22008e-13	3.9792e-11
RDH10	retinol dehydrogenase 10 [Source:HGNC Symbol;Acc:HGNC:19975]	3488.89	1.61794	6.03747e-07	4.42693e-05
RFX4	regulatory factor X4 [Source:HGNC Symbol;Acc:HGNC:9985]	4.43362	1.86593	7.69997e-05	0.00384951
RFX6	regulatory factor X6 [Source:HGNC Symbol;Acc:HGNC:21478]	37.9849	-2.4303	8.97863e-09	8.86759e-07
RGR	retinal G protein coupled receptor [Source:HGNC Symbol;Acc:HGNC:9990]	15.9217	2.18123	8.6185e-06	0.000517473
RGS20	regulator of G protein signaling 20 [Source:HGNC Symbol;Acc:HGNC:14600]	28.5469	1.43988	0.00127095	0.0469515
RHCG	Rh family C glycoprotein [Source:HGNC Symbol;Acc:HGNC:18140]	119.643	2.88273	1.6747e-21	6.64306e-19
RHOXF1P1	Rhox homeobox family member 1 pseudogene 1 [Source:HGNC Symbol;Acc:HGNC:51580]	9.42943	2.19739	8.17779e-05	0.00407156
RIMS2	regulating synaptic membrane exocytosis 2 [Source:HGNC Symbol;Acc:HGNC:17283]	225.596	1.98874	8.32309e-08	7.06645e-06
RIPPLY2	ripply transcriptional repressor 2 [Source:HGNC Symbol;Acc:HGNC:21390]	4.61401	2.27372	5.63508e-05	0.00290729
RLBP1	retinaldehyde binding protein 1 [Source:HGNC Symbol;Acc:HGNC:10024]	11.8129	3.15824	1.35096e-16	3.33564e-14
RN7SL3	RNA component of signal recognition particle 7SL3 [Source:HGNC Symbol;Acc:HGNC:23135]	44.4471	2.58666	1.49442e-15	3.2577e-13
RNF182	ring finger protein 182 [Source:HGNC Symbol;Acc:HGNC:28522]	106.586	2.42105	1.08817e-18	3.33297e-16
RNF222	ring finger protein 222 [Source:HGNC Symbol;Acc:HGNC:34517]	16.613	1.73976	2.93819e-05	0.00160125
RNU5E-1	RNA U5E small nuclear 1 [Source:HGNC Symbol;Acc:HGNC:10215]	3.5006	2.03021	0.000208167	0.0094326
RNVU1-7	RNA variant U1 small nuclear 7 [Source:HGNC Symbol;Acc:HGNC:37500]	8.8383	2.00958	0.000163234	0.00762176
RNY1	RNA Ro60-associated Y1 [Source:HGNC Symbol;Acc:HGNC:10242]	10.9055	2.72505	7.66506e-08	6.60041e-06
ROPN1	rhophilin associated tail protein 1 [Source:HGNC Symbol;Acc:HGNC:17692]	243.591	2.61813	4.95964e-10	5.91175e-08
ROPN1B	rhophilin associated tail protein 1B [Source:HGNC Symbol;Acc:HGNC:31927]	360.454	2.54015	4.15655e-14	7.98222e-12
ROS1	ROS proto-oncogene 1 receptor tyrosine kinase [Source:HGNC Symbol;Acc:HGNC:10261]	23.7976	2.58261	2.41952e-14	4.75977e-12
RPTN	repetin [Source:HGNC Symbol;Acc:HGNC:26809]	2.61293	2.58691	0.000333784	0.0143202
RSPO4	R-spondin 4 [Source:HGNC Symbol;Acc:HGNC:16175]	74.6802	1.60508	0.000351848	0.0150153
RTP3	receptor transporter protein 3 [Source:HGNC Symbol;Acc:HGNC:15572]	4.9387	2.34094	0.000181463	0.0083318
S100A2	S100 calcium binding protein A2 [Source:HGNC Symbol;Acc:HGNC:10492]	762.951	1.84582	3.67257e-07	2.81219e-05
S100A7	S100 calcium binding protein A7 [Source:HGNC Symbol;Acc:HGNC:10497]	2148.29	2.1987	5.25051e-05	0.00272632
S100A8	S100 calcium binding protein A8 [Source:HGNC Symbol;Acc:HGNC:10498]	2736.56	2.8492	3.11048e-20	1.10683e-17
SBSN	suprabasin [Source:HGNC Symbol;Acc:HGNC:24950]	146.704	4.13743	8.21999e-39	1.98899e-35
SCARNA1	small Cajal body-specific RNA 1 [Source:HGNC Symbol;Acc:HGNC:32555]	3.03385	2.58955	1.6908e-06	0.000115899
SCARNA10	small Cajal body-specific RNA 10 [Source:HGNC Symbol;Acc:HGNC:32567]	25.0969	3.32282	5.286e-25	3.27963e-22
SCARNA21	small Cajal body-specific RNA 21 [Source:HGNC Symbol;Acc:HGNC:32579]	11.2894	2.01455	3.30712e-07	2.54848e-05
SCARNA5	small Cajal body-specific RNA 5 [Source:HGNC Symbol;Acc:HGNC:32561]	81.869	4.30004	5.93826e-41	1.7961e-37
SCARNA6	small Cajal body-specific RNA 6 [Source:HGNC Symbol;Acc:HGNC:32562]	27.8128	1.86345	1.9791e-06	0.000133766
SCARNA7	small Cajal body-specific RNA 7 [Source:HGNC Symbol;Acc:HGNC:32563]	10.3698	1.79475	5.75539e-06	0.000360785
SCEL	sciellin [Source:HGNC Symbol;Acc:HGNC:10573]	67.5062	2.35705	6.41451e-08	5.66062e-06
SCG3	secretogranin III [Source:HGNC Symbol;Acc:HGNC:13707]	47.2546	2.04967	5.60511e-07	4.14761e-05
SCGB3A2	secretoglobin family 3A member 2 [Source:HGNC Symbol;Acc:HGNC:18391]	18.6671	1.63886	0.000438426	0.0182592
SCHLAP1	SWI/SNF complex antagonist associated with prostate cancer 1 [Source:HGNC Symbol;Acc:HGNC:48603]	2.67619	3.16451	1.32256e-05	0.000769276
SCN7A	sodium voltage-gated channel alpha subunit 7 [Source:HGNC Symbol;Acc:HGNC:10594]	204.675	-1.48059	0.000709072	0.0278078
SCRG1	stimulator of chondrogenesis 1 [Source:HGNC Symbol;Acc:HGNC:17036]	222.206	2.0707	3.02723e-08	2.74344e-06
SCRT2	scratch family transcriptional repressor 2 [Source:HGNC Symbol;Acc:HGNC:15952]	1.53573	2.54476	0.000296539	0.0129224
SEC14L4	SEC14 like lipid binding 4 [Source:HGNC Symbol;Acc:HGNC:20627]	22.0063	2.53825	2.58391e-12	4.14059e-10
SEPTIN3	septin 3 [Source:HGNC Symbol;Acc:HGNC:10750]	1163.97	1.75875	1.87493e-10	2.38777e-08
SERPINA6	serpin family A member 6 [Source:HGNC Symbol;Acc:HGNC:1540]	2220.07	2.54765	4.26249e-07	3.22311e-05
SERPINB13	serpin family B member 13 [Source:HGNC Symbol;Acc:HGNC:8944]	14.3757	2.87591	2.13475e-07	1.68806e-05
SERPINB3	serpin family B member 3 [Source:HGNC Symbol;Acc:HGNC:10569]	12.934	3.63933	2.11657e-10	2.66743e-08
SERPINB4	serpin family B member 4 [Source:HGNC Symbol;Acc:HGNC:10570]	9.21462	2.94741	1.82528e-08	1.72525e-06
SERPINB7	serpin family B member 7 [Source:HGNC Symbol;Acc:HGNC:13902]	87.5698	1.96885	8.44417e-07	6.06302e-05
SFTPA1	surfactant protein A1 [Source:HGNC Symbol;Acc:HGNC:10798]	16.2425	3.45786	2.65945e-14	5.18958e-12
SFTPB	surfactant protein B [Source:HGNC Symbol;Acc:HGNC:10801]	58.031	2.35237	3.95458e-10	4.85731e-08
SFTPC	surfactant protein C [Source:HGNC Symbol;Acc:HGNC:10802]	2.62771	2.08769	0.00115298	0.0432538
SH3GL3	SH3 domain containing GRB2 like 3 endophilin A3 [Source:HGNC Symbol;Acc:HGNC:10832]	17.9201	2.75349	6.14463e-17	1.59873e-14
SHC4	SHC adaptor protein 4 [Source:HGNC Symbol;Acc:HGNC:16743]	522.517	2.05578	9.86854e-10	1.1317e-07
SHROOM1	shroom family member 1 [Source:HGNC Symbol;Acc:HGNC:24084]	3472.59	-2.08042	1.05909e-15	2.37284e-13
SIX3	SIX homeobox 3 [Source:HGNC Symbol;Acc:HGNC:10889]	173.907	2.18367	1.65659e-08	1.57194e-06
SKA1	spindle and kinetochore associated complex subunit 1 [Source:HGNC Symbol;Acc:HGNC:28109]	486.763	1.32912	0.000296931	0.0129224
SLC15A1	solute carrier family 15 member 1 [Source:HGNC Symbol;Acc:HGNC:10920]	140.287	3.59563	4.57158e-34	6.14548e-31
SLC1A6	solute carrier family 1 member 6 [Source:HGNC Symbol;Acc:HGNC:10944]	40.5794	3.43488	8.39142e-23	3.90476e-20
SLC22A11	solute carrier family 22 member 11 [Source:HGNC Symbol;Acc:HGNC:18120]	11.7038	-1.59933	7.15579e-06	0.000438351
SLC22A31	solute carrier family 22 member 31 [Source:HGNC Symbol;Acc:HGNC:27091]	34.2216	2.39668	6.92549e-14	1.30919e-11
SLC26A9	solute carrier family 26 member 9 [Source:HGNC Symbol;Acc:HGNC:14469]	47.7689	2.96826	1.09299e-22	4.89759e-20
SLC28A1	solute carrier family 28 member 1 [Source:HGNC Symbol;Acc:HGNC:11001]	31.7708	2.13149	4.00003e-12	6.24443e-10
SLC2A14	solute carrier family 2 member 14 [Source:HGNC Symbol;Acc:HGNC:18301]	61.512	2.16624	3.6993e-10	4.59035e-08
SLC30A8	solute carrier family 30 member 8 [Source:HGNC Symbol;Acc:HGNC:20303]	1908.45	1.86115	0.000748636	0.0291703
SLC38A3	solute carrier family 38 member 3 [Source:HGNC Symbol;Acc:HGNC:18044]	338.976	1.91022	4.34703e-10	5.25926e-08
SLC4A10	solute carrier family 4 member 10 [Source:HGNC Symbol;Acc:HGNC:13811]	62.3179	1.70142	0.000230043	0.0103272
SLC5A12	solute carrier family 5 member 12 [Source:HGNC Symbol;Acc:HGNC:28750]	24.0256	2.47563	2.5721e-11	3.68267e-09
SLC6A10P	solute carrier family 6 member 10 pseudogene [Source:HGNC Symbol;Acc:HGNC:11043]	8.74111	2.04652	0.00032563	0.01402
SLC6A15	solute carrier family 6 member 15 [Source:HGNC Symbol;Acc:HGNC:13621]	126.149	3.19458	3.89148e-19	1.22288e-16
SLC6A17	solute carrier family 6 member 17 [Source:HGNC Symbol;Acc:HGNC:31399]	161.933	2.06791	1.43178e-12	2.34087e-10
SLC6A2	solute carrier family 6 member 2 [Source:HGNC Symbol;Acc:HGNC:11048]	49.6866	2.28043	6.31624e-09	6.47601e-07
SLC7A3	solute carrier family 7 member 3 [Source:HGNC Symbol;Acc:HGNC:11061]	56.7653	-1.68832	0.000131462	0.00624947
SLC7A5	solute carrier family 7 member 5 [Source:HGNC Symbol;Acc:HGNC:11063]	7519.08	1.63531	1.51118e-08	1.4396e-06
SLIT1	slit guidance ligand 1 [Source:HGNC Symbol;Acc:HGNC:11085]	175.199	2.40834	1.21501e-16	3.03089e-14
SLITRK1	SLIT and NTRK like family member 1 [Source:HGNC Symbol;Acc:HGNC:20297]	19.9533	2.46123	3.95913e-08	3.54811e-06
SLURP1	secreted LY6/PLAUR domain containing 1 [Source:HGNC Symbol;Acc:HGNC:18746]	37.9753	2.07346	4.53929e-06	0.000287532
SMC1B	structural maintenance of chromosomes 1B [Source:HGNC Symbol;Acc:HGNC:11112]	128.352	1.6694	6.71881e-06	0.000414732
SMOC1	SPARC related modular calcium binding 1 [Source:HGNC Symbol;Acc:HGNC:20318]	612.513	2.11567	3.40153e-11	4.81326e-09
SMPX	small muscle protein X-linked [Source:HGNC Symbol;Acc:HGNC:11122]	6.34713	1.9414	0.000408777	0.0171722
SNORA12	small nucleolar RNA H/ACA box 12 [Source:HGNC Symbol;Acc:HGNC:32600]	6.33065	1.67235	0.000415541	0.0173659
SNORA14A	small nucleolar RNA H/ACA box 14A [Source:HGNC Symbol;Acc:HGNC:32602]	1.42552	2.25305	2.13283e-05	0.00118912
SNORA23	H/ACA box 23 [Source:HGNC Symbol;Acc:HGNC:32613]	17.2938	3.47741	2.54987e-24	1.50486e-21
SNORA2C	small nucleolar RNA H/ACA box 2C [Source:HGNC Symbol;Acc:HGNC:32624]	5.67659	1.71574	6.83216e-05	0.00344412
SNORA38	small nucleolar RNA H/ACA box 38 [Source:HGNC Symbol;Acc:HGNC:32631]	2.26704	1.92753	0.000830589	0.0319012
SNORA71D	small nucleolar RNA H/ACA box 71D [Source:HGNC Symbol;Acc:HGNC:32657]	3.86852	3.30588	1.07129e-10	1.43215e-08
SNORA73B	small nucleolar RNA H/ACA box 73B [Source:HGNC Symbol;Acc:HGNC:10116]	102.158	2.2275	6.81324e-13	1.16099e-10
SNORA74B	small nucleolar RNA H/ACA box 74B [Source:HGNC Symbol;Acc:HGNC:32660]	19.5763	3.88273	2.99391e-25	2.01232e-22
SNORA74D	small nucleolar RNA H/ACA box 74D [Source:HGNC Symbol;Acc:HGNC:52219]	2.81605	2.46256	4.02058e-05	0.00213815
SNORD15B	small nucleolar RNA C/D box 15B [Source:HGNC Symbol;Acc:HGNC:16649]	17.7905	2.2566	4.60517e-11	6.29555e-09
SOHLH1	spermatogenesis and oogenesis specific basic helix-loop-helix 1 [Source:HGNC Symbol;Acc:HGNC:27845]	8.50383	2.02251	0.000151795	0.00711819
SOST	sclerostin [Source:HGNC Symbol;Acc:HGNC:13771]	4.67443	1.93651	4.64373e-05	0.00243213
SOWAHA	sosondowah ankyrin repeat domain family member A [Source:HGNC Symbol;Acc:HGNC:27033]	567.931	-1.82986	1.94535e-07	1.55866e-05
SOX11	SRY-box transcription factor 11 [Source:HGNC Symbol;Acc:HGNC:11191]	996.116	2.46364	5.95801e-18	1.69607e-15
SOX8	SRY-box transcription factor 8 [Source:HGNC Symbol;Acc:HGNC:11203]	421.177	2.16215	7.82511e-10	9.05953e-08
SPANXB1	SPANX family member B1 [Source:HGNC Symbol;Acc:HGNC:14329]	12.53	3.43842	1.218e-13	2.23273e-11
SPDYC	speedy/RINGO cell cycle regulator family member C [Source:HGNC Symbol;Acc:HGNC:32681]	176.341	3.16295	8.60319e-17	2.16845e-14
SPRR1A	small proline rich protein 1A [Source:HGNC Symbol;Acc:HGNC:11259]	18.148	3.00916	1.24143e-09	1.39069e-07
SPRR1B	small proline rich protein 1B [Source:HGNC Symbol;Acc:HGNC:11260]	25.138	3.57095	1.93572e-12	3.14354e-10
SPRR2A	small proline rich protein 2A [Source:HGNC Symbol;Acc:HGNC:11261]	15.5854	4.07761	4.59492e-09	4.87646e-07
SPRR2D	small proline rich protein 2D [Source:HGNC Symbol;Acc:HGNC:11264]	8.0792	4.19246	1.84563e-09	2.03921e-07
SPRR2E	small proline rich protein 2E [Source:HGNC Symbol;Acc:HGNC:11265]	8.18352	3.27889	1.5946e-05	0.000907872
SPRR2F	small proline rich protein 2F [Source:HGNC Symbol;Acc:HGNC:11266]	2.69764	2.15943	0.000647045	0.0256211
SPRR3	small proline rich protein 3 [Source:HGNC Symbol;Acc:HGNC:11268]	51.6303	2.23045	0.000717413	0.028044
SSX1	SSX family member 1 [Source:HGNC Symbol;Acc:HGNC:11335]	15.5269	6.29181	9.38597e-23	4.28514e-20
STRA8	stimulated by retinoic acid 8 [Source:HGNC Symbol;Acc:HGNC:30653]	16.4999	3.84409	9.28537e-20	3.16448e-17
SULT1E1	sulfotransferase family 1E member 1 [Source:HGNC Symbol;Acc:HGNC:11377]	21.8545	1.82248	0.00135082	0.0494495
SVOP	SV2 related protein [Source:HGNC Symbol;Acc:HGNC:25417]	9.69165	3.09275	6.23894e-15	1.31273e-12
SYT5	synaptotagmin 5 [Source:HGNC Symbol;Acc:HGNC:11513]	69.1283	2.07404	6.59368e-09	6.70367e-07
TAFA3	TAFA chemokine like family member 3 [Source:HGNC Symbol;Acc:HGNC:21590]	70.1912	1.9264	6.91131e-08	6.03729e-06
TBR1	T-box brain transcription factor 1 [Source:HGNC Symbol;Acc:HGNC:11590]	6.05907	2.16908	1.79739e-06	0.000122167
TBX10	T-box transcription factor 10 [Source:HGNC Symbol;Acc:HGNC:11593]	26.2621	2.30231	6.78095e-06	0.000417503
TBXT	T-box transcription factor T [Source:HGNC Symbol;Acc:HGNC:11515]	2.16001	2.96427	1.73433e-06	0.000118547
TCAM1P	testicular cell adhesion molecule 1 pseudogene [Source:HGNC Symbol;Acc:HGNC:30707]	69.0522	3.1834	3.66083e-25	2.39408e-22
TCEAL5	transcription elongation factor A like 5 [Source:HGNC Symbol;Acc:HGNC:22282]	37.6894	-1.51972	0.000817013	0.0315299
TCHHL1	trichohyalin like 1 [Source:HGNC Symbol;Acc:HGNC:31796]	3.09742	2.42494	0.000700183	0.0275934
TDRD10	tudor domain containing 10 [Source:HGNC Symbol;Acc:HGNC:25316]	63.8189	-1.32119	0.000726537	0.0283548
TDRD12	tudor domain containing 12 [Source:HGNC Symbol;Acc:HGNC:25044]	223.765	2.35141	1.336e-12	2.21419e-10
TEX15	testis expressed 15 meiosis and synapsis associated [Source:HGNC Symbol;Acc:HGNC:11738]	12.8143	3.02124	1.37705e-11	2.08253e-09
TEX19	testis expressed 19 [Source:HGNC Symbol;Acc:HGNC:33802]	12.2603	1.83876	2.76164e-06	0.000180604
TEX37	testis expressed 37 [Source:HGNC Symbol;Acc:HGNC:26341]	1.00016	2.22182	0.000670806	0.0264788
TEX55	testis expressed 55 [Source:HGNC Symbol;Acc:HGNC:26553]	1.44741	2.30461	0.000393902	0.016663
TLX1	T cell leukemia homeobox 1 [Source:HGNC Symbol;Acc:HGNC:5056]	117.712	2.6157	1.61078e-10	2.08428e-08
TLX1NB	TLX1 neighbor [Source:HGNC Symbol;Acc:HGNC:37183]	9.33487	2.58144	1.12637e-09	1.27359e-07
TLX3	T cell leukemia homeobox 3 [Source:HGNC Symbol;Acc:HGNC:13532]	10.1785	5.74328	4.47984e-24	2.5209e-21
TMEFF2	transmembrane protein with EGF like and two follistatin like domains 2 [Source:HGNC Symbol;Acc:HGNC:11867]	4.75735	-1.8158	8.08935e-06	0.000491804
TMEM132C	transmembrane protein 132C [Source:HGNC Symbol;Acc:HGNC:25436]	393.414	-1.61878	0.000250953	0.0111829
TMEM151A	transmembrane protein 151A [Source:HGNC Symbol;Acc:HGNC:28497]	24.1862	1.87337	2.54107e-06	0.000168456
TMEM158	transmembrane protein 158 (gene/pseudogene) [Source:HGNC Symbol;Acc:HGNC:30293]	632.212	1.51082	5.82028e-05	0.00297745
TMPRSS11E	transmembrane serine protease 11E [Source:HGNC Symbol;Acc:HGNC:24465]	59.2834	1.86353	2.42507e-06	0.000161207
TMPRSS15	transmembrane serine protease 15 [Source:HGNC Symbol;Acc:HGNC:9490]	2.38622	2.08739	0.000265127	0.0117067
TMSB15A	thymosin beta 15a [Source:HGNC Symbol;Acc:HGNC:30744]	172.535	1.6698	8.27866e-06	0.000502052
TRABD2B	TraB domain containing 2B [Source:HGNC Symbol;Acc:HGNC:44200]	414.659	-1.47243	1.85945e-05	0.00105618
TRIM15	tripartite motif containing 15 [Source:HGNC Symbol;Acc:HGNC:16284]	4.85602	2.56287	2.29686e-09	2.52624e-07
TRIM43	tripartite motif containing 43 [Source:HGNC Symbol;Acc:HGNC:19015]	4.76987	3.12502	4.87238e-07	3.6614e-05
TRIM55	tripartite motif containing 55 [Source:HGNC Symbol;Acc:HGNC:14215]	48.4638	2.15909	8.44788e-09	8.37759e-07
TRIML2	tripartite motif family like 2 [Source:HGNC Symbol;Acc:HGNC:26378]	7.7667	1.98446	3.11194e-06	0.000201875
TRPM8	transient receptor potential cation channel subfamily M member 8 [Source:HGNC Symbol;Acc:HGNC:17961]	48.2684	2.41471	9.77944e-13	1.63195e-10
TRPV3	transient receptor potential cation channel subfamily V member 3 [Source:HGNC Symbol;Acc:HGNC:18084]	101.078	1.50614	0.000341102	0.0145824
TSPAN8	tetraspanin 8 [Source:HGNC Symbol;Acc:HGNC:11855]	332.747	1.74534	0.000648019	0.0256211
TTYH1	tweety family member 1 [Source:HGNC Symbol;Acc:HGNC:13476]	903.991	2.08446	4.01768e-09	4.30158e-07
TUBB3	tubulin beta 3 class III [Source:HGNC Symbol;Acc:HGNC:20772]	217.949	1.55363	1.28236e-05	0.000749496
TUBB4A	tubulin beta 4A class IVa [Source:HGNC Symbol;Acc:HGNC:20774]	92.2374	2.55794	1.1579e-19	3.83805e-17
UBE2U	ubiquitin conjugating enzyme E2 U [Source:HGNC Symbol;Acc:HGNC:28559]	2.27045	2.76643	1.41212e-05	0.00081549
UCHL1	ubiquitin C-terminal hydrolase L1 [Source:HGNC Symbol;Acc:HGNC:12513]	1107.2	1.53368	9.2711e-05	0.00455961
UCP1	uncoupling protein 1 [Source:HGNC Symbol;Acc:HGNC:12517]	39.015	-2.31227	6.76747e-09	6.82539e-07
UGT1A6	UDP glucuronosyltransferase family 1 member A6 [Source:HGNC Symbol;Acc:HGNC:12538]	8.53312	2.47704	0.00027485	0.0120481
UGT1A7	UDP glucuronosyltransferase family 1 member A7 [Source:HGNC Symbol;Acc:HGNC:12539]	8.33443	3.8601	6.15606e-09	6.33864e-07
UGT2B10	UDP glucuronosyltransferase family 2 member B10 [Source:HGNC Symbol;Acc:HGNC:12544]	5.59819	2.23855	0.000138887	0.00658949
UGT2B4	UDP glucuronosyltransferase family 2 member B4 [Source:HGNC Symbol;Acc:HGNC:12553]	100.004	3.13497	2.40163e-14	4.75977e-12
UGT8	UDP glycosyltransferase 8 [Source:HGNC Symbol;Acc:HGNC:12555]	476.852	2.1026	5.45321e-10	6.4682e-08
ULBP1	UL16 binding protein 1 [Source:HGNC Symbol;Acc:HGNC:14893]	98.0593	1.8353	1.11461e-09	1.26621e-07
ULBP2	UL16 binding protein 2 [Source:HGNC Symbol;Acc:HGNC:14894]	77.5127	1.57128	1.03712e-06	7.38097e-05
ULBP3	UL16 binding protein 3 [Source:HGNC Symbol;Acc:HGNC:14895]	33.882	1.46469	0.000518897	0.021209
UNC5D	unc-5 netrin receptor D [Source:HGNC Symbol;Acc:HGNC:18634]	9.3018	1.77762	0.00128182	0.0472807
UNC80	unc-80 homolog NALCN channel complex subunit [Source:HGNC Symbol;Acc:HGNC:26582]	25.5372	2.02964	3.00784e-08	2.73611e-06
UPK1B	uroplakin 1B [Source:HGNC Symbol;Acc:HGNC:12578]	25.6295	1.97197	0.000959847	0.0366332
VGLL1	vestigial like family member 1 [Source:HGNC Symbol;Acc:HGNC:20985]	656.33	3.27594	2.38232e-21	9.29756e-19
VRTN	vertebrae development associated [Source:HGNC Symbol;Acc:HGNC:20223]	5.68329	2.90673	8.41077e-09	8.37512e-07
VSTM5	V-set and transmembrane domain containing 5 [Source:HGNC Symbol;Acc:HGNC:34443]	81.758	1.56796	4.41493e-05	0.00231731
VXN	vexin [Source:HGNC Symbol;Acc:HGNC:28498]	266.771	1.88354	9.15455e-09	9.00458e-07
WNT6	Wnt family member 6 [Source:HGNC Symbol;Acc:HGNC:12785]	114.608	1.72175	5.59716e-05	0.00289972
XAGE2	X antigen family member 2 [Source:HGNC Symbol;Acc:HGNC:4112]	15.1648	5.47071	4.08285e-22	1.70332e-19
ZBTB8B	zinc finger and BTB domain containing 8B [Source:HGNC Symbol;Acc:HGNC:37057]	24.0167	1.69406	5.79199e-05	0.00296926
ZDHHC22	zinc finger DHHC-type palmitoyltransferase 22 [Source:HGNC Symbol;Acc:HGNC:20106]	14.1214	1.99076	2.37424e-05	0.00131765
ZFP42	ZFP42 zinc finger protein [Source:HGNC Symbol;Acc:HGNC:30949]	26.7351	4.45815	1.45575e-26	1.06742e-23
ZNF280A	zinc finger protein 280A [Source:HGNC Symbol;Acc:HGNC:18597]	5.39485	2.97065	4.61049e-10	5.55025e-08
ZNF560	zinc finger protein 560 [Source:HGNC Symbol;Acc:HGNC:26484]	10.508	3.09164	9.76926e-15	2.00328e-12
ZNF695	zinc finger protein 695 [Source:HGNC Symbol;Acc:HGNC:30954]	148.822	1.42974	0.00018098	0.0083254
ZNF716	zinc finger protein 716 [Source:HGNC Symbol;Acc:HGNC:32458]	7.39407	2.66481	6.68063e-06	0.00041343
ZP4	zona pellucida glycoprotein 4 [Source:HGNC Symbol;Acc:HGNC:15770]	4.20193	2.69841	7.98501e-08	6.80328e-06
