# Supplementary material for: The overexpression of DNA repair genes in invasive ductal and lobular breast carcinomas: Insights on individual variations and precision medicine
Source: PLoS One. 2021 Mar 4;16(3):e0247837. doi: 10.1371/journal.pone.0247837 (PMC7932549; doi:10.1371/journal.pone.0247837)
Supplement: S4 Table — The positive log2 fold change reflects overexpression in IDC when compared to Normal_ductal, and the negative values reflect the downregulation in IDC in comparison to Normal_ductal. (XLSX) [file pone.0247837.s005.xlsx]

## Sheet: S4-res.idc.degs.rep.mart
Gene.Name	Description	baseMean	log2FoldChange	pvalue	padj
BLM	BLM RecQ like helicase [Source:HGNC Symbol;Acc:HGNC:1058]	613.866	2.12082	1.34368e-25	4.21225e-24
BRCA2	BRCA2 DNA repair associated [Source:HGNC Symbol;Acc:HGNC:1101]	697.52	1.66599	7.00539e-11	9.91269e-10
BRIP1	BRCA1 interacting protein C-terminal helicase 1 [Source:HGNC Symbol;Acc:HGNC:20473]	695.94	2.28825	4.00884e-26	1.29899e-24
CCNA2	cyclin A2 [Source:HGNC Symbol;Acc:HGNC:1578]	1416.34	3.07906	8.30972e-68	1.16861e-65
CENPX	centromere protein X [Source:HGNC Symbol;Acc:HGNC:11422]	2510.77	1.48792	1.56285e-06	1.5587e-05
CHEK1	checkpoint kinase 1 [Source:HGNC Symbol;Acc:HGNC:1925]	1044.64	1.68419	4.05646e-12	6.21127e-11
CLSPN	claspin [Source:HGNC Symbol;Acc:HGNC:19715]	466.239	3.11094	5.99588e-60	6.59102e-58
DNA2	DNA replication helicase/nuclease 2 [Source:HGNC Symbol;Acc:HGNC:2939]	587.943	1.8042	1.48108e-16	2.94962e-15
DTL	denticleless E3 ubiquitin protein ligase homolog [Source:HGNC Symbol;Acc:HGNC:30288]	1731.57	3.13253	6.17849e-82	1.45356e-79
EME1	essential meiotic structure-specific endonuclease 1 [Source:HGNC Symbol;Acc:HGNC:24965]	315.254	2.78381	7.36653e-46	5.16539e-44
EME2	essential meiotic structure-specific endonuclease subunit 2 [Source:HGNC Symbol;Acc:HGNC:27289]	1082.08	1.36588	0.00180493	0.012952
EXO1	exonuclease 1 [Source:HGNC Symbol;Acc:HGNC:3511]	847.721	3.65067	2.74394e-90	9.08858e-88
FAAP24	FA core complex associated protein 24 [Source:HGNC Symbol;Acc:HGNC:28467]	380.109	1.24996	0.000137975	0.00113505
FANCA	FA complementation group A [Source:HGNC Symbol;Acc:HGNC:3582]	699.996	2.08871	4.80323e-22	1.26213e-20
FANCB	FA complementation group B [Source:HGNC Symbol;Acc:HGNC:3583]	109.493	1.32037	0.00243555	0.0170781
FANCD2	FA complementation group D2 [Source:HGNC Symbol;Acc:HGNC:3585]	1453.95	1.57545	3.09289e-11	4.48229e-10
FANCI	FA complementation group I [Source:HGNC Symbol;Acc:HGNC:25568]	2785.97	2.09764	2.97613e-33	1.31898e-31
FEN1	flap structure-specific endonuclease 1 [Source:HGNC Symbol;Acc:HGNC:3650]	2408.03	1.72779	5.78225e-17	1.18435e-15
H2BC4	H2B clustered histone 4 [Source:HGNC Symbol;Acc:HGNC:4757]	447.99	2.78983	1.53135e-25	4.78865e-24
H4C1	H4 clustered histone 1 [Source:HGNC Symbol;Acc:HGNC:4781]	2.4398	3.02176	1.6585e-08	1.97117e-07
ISG15	ISG15 ubiquitin like modifier [Source:HGNC Symbol;Acc:HGNC:4053]	7137.46	3.76291	5.00842e-49	3.87929e-47
KPNA2	karyopherin subunit alpha 2 [Source:HGNC Symbol;Acc:HGNC:6395]	9103.69	2.33937	1.88435e-40	1.07319e-38
NEIL3	nei like DNA glycosylase 3 [Source:HGNC Symbol;Acc:HGNC:24573]	205.056	3.68034	2.51554e-93	9.31231e-91
PARP1	poly(ADP-ribose) polymerase 1 [Source:HGNC Symbol;Acc:HGNC:270]	17023.3	1.24819	7.9054e-05	0.000668692
PCLAF	PCNA clamp associated factor [Source:HGNC Symbol;Acc:HGNC:28961]	1111.43	3.41722	8.37869e-101	4.48759e-98
PCNA	proliferating cell nuclear antigen [Source:HGNC Symbol;Acc:HGNC:8729]	7042.54	1.48306	4.20444e-11	6.03412e-10
POLE2	DNA polymerase epsilon 2 accessory subunit [Source:HGNC Symbol;Acc:HGNC:9178]	384.684	1.61855	2.21556e-13	3.68071e-12
PPP4C	protein phosphatase 4 catalytic subunit [Source:HGNC Symbol;Acc:HGNC:9319]	7348.21	1.36415	6.22126e-07	6.44212e-06
RAD51	RAD51 recombinase [Source:HGNC Symbol;Acc:HGNC:9817]	577.198	2.73161	4.73147e-61	5.46355e-59
RAD51AP1	RAD51 associated protein 1 [Source:HGNC Symbol;Acc:HGNC:16956]	731.073	2.44734	2.57682e-37	1.3238e-35
RFC4	replication factor C subunit 4 [Source:HGNC Symbol;Acc:HGNC:9972]	1403.4	1.33169	0.00012923	0.00106659
RMI1	RecQ mediated genome instability 1 [Source:HGNC Symbol;Acc:HGNC:25764]	1233.44	1.24643	0.000680724	0.005149
RMI2	RecQ mediated genome instability 2 [Source:HGNC Symbol;Acc:HGNC:28349]	997.079	2.73288	3.38037e-53	2.93428e-51
TIMELESS	timeless circadian regulator [Source:HGNC Symbol;Acc:HGNC:11813]	3016.48	1.63867	7.93848e-17	1.61288e-15
UBE2T	ubiquitin conjugating enzyme E2 T [Source:HGNC Symbol;Acc:HGNC:25009]	1370.07	3.3338	1.93637e-92	6.96347e-90
XRCC2	X-ray repair cross complementing 2 [Source:HGNC Symbol;Acc:HGNC:12829]	474.373	1.98021	1.55806e-19	3.62487e-18
