# Supplementary material for: The overexpression of DNA repair genes in invasive ductal and lobular breast carcinomas: Insights on individual variations and precision medicine
Source: PLoS One. 2021 Mar 4;16(3):e0247837. doi: 10.1371/journal.pone.0247837 (PMC7932549; doi:10.1371/journal.pone.0247837)
Supplement: S5 Table — The positive log2 fold change reflects overexpression in IDC when compared to LC, and the negative values reflect the downregulation in IDC in comparison to LC. (XLS) [file pone.0247837.s006.xls]

## Sheet: S5-new
Gene.Name	Description	baseMean	log2FoldChange	pvalue	padj
BLM	BLM RecQ like helicase [Source:HGNC Symbol;Acc:HGNC:1058]	613.866	0.905816	1	1
BRCA2	BRCA2 DNA repair associated [Source:HGNC Symbol;Acc:HGNC:1101]	697.52	0.667223	1	1
BRIP1	BRCA1 interacting protein C-terminal helicase 1 [Source:HGNC Symbol;Acc:HGNC:20473]	695.94	0.835186	1	1
CCNA2	cyclin A2 [Source:HGNC Symbol;Acc:HGNC:1578]	1416.34	1.09994	0.23481	1
CENPX	centromere protein X [Source:HGNC Symbol;Acc:HGNC:11422]	2510.77	0.0707678	1	1
CHEK1	checkpoint kinase 1 [Source:HGNC Symbol;Acc:HGNC:1925]	1044.64	0.910905	1	1
CLSPN	claspin [Source:HGNC Symbol;Acc:HGNC:19715]	466.239	1.16304	0.0716984	1
DNA2	DNA replication helicase/nuclease 2 [Source:HGNC Symbol;Acc:HGNC:2939]	587.943	0.575973	1	1
DTL	denticleless E3 ubiquitin protein ligase homolog [Source:HGNC Symbol;Acc:HGNC:30288]	1731.57	0.553254	1	1
EME1	essential meiotic structure-specific endonuclease 1 [Source:HGNC Symbol;Acc:HGNC:24965]	315.254	0.917953	1	1
EME2	essential meiotic structure-specific endonuclease subunit 2 [Source:HGNC Symbol;Acc:HGNC:27289]	1082.08	-0.452748	1	1
EXO1	exonuclease 1 [Source:HGNC Symbol;Acc:HGNC:3511]	847.721	1.04551	0.621691	1
FAAP24	FA core complex associated protein 24 [Source:HGNC Symbol;Acc:HGNC:28467]	380.109	0.26039	1	1
FANCA	FA complementation group A [Source:HGNC Symbol;Acc:HGNC:3582]	699.996	1.11905	0.134085	1
FANCB	FA complementation group B [Source:HGNC Symbol;Acc:HGNC:3583]	109.493	0.902206	1	1
FANCD2	FA complementation group D2 [Source:HGNC Symbol;Acc:HGNC:3585]	1453.95	0.613925	1	1
FANCI	FA complementation group I [Source:HGNC Symbol;Acc:HGNC:25568]	2785.97	0.742168	1	1
FEN1	flap structure-specific endonuclease 1 [Source:HGNC Symbol;Acc:HGNC:3650]	2408.03	0.589526	1	1
H2BC4	H2B clustered histone 4 [Source:HGNC Symbol;Acc:HGNC:4757]	447.99	0.523757	1	1
H4C1	H4 clustered histone 1 [Source:HGNC Symbol;Acc:HGNC:4781]	2.4398	0.308636	1	1
ISG15	ISG15 ubiquitin like modifier [Source:HGNC Symbol;Acc:HGNC:4053]	7137.46	1.10897	0.410934	1
KPNA2	karyopherin subunit alpha 2 [Source:HGNC Symbol;Acc:HGNC:6395]	9103.69	1.09062	0.201923	1
NEIL3	nei like DNA glycosylase 3 [Source:HGNC Symbol;Acc:HGNC:24573]	205.056	1.06763	0.449812	1
PARP1	poly(ADP-ribose) polymerase 1 [Source:HGNC Symbol;Acc:HGNC:270]	17023.3	0.230256	1	1
PCLAF	PCNA clamp associated factor [Source:HGNC Symbol;Acc:HGNC:28961]	1111.43	0.526554	1	1
PCNA	proliferating cell nuclear antigen [Source:HGNC Symbol;Acc:HGNC:8729]	7042.54	0.568558	1	1
POLE2	DNA polymerase epsilon 2 accessory subunit [Source:HGNC Symbol;Acc:HGNC:9178]	384.684	0.440699	1	1
PPP4C	protein phosphatase 4 catalytic subunit [Source:HGNC Symbol;Acc:HGNC:9319]	7348.21	0.0950272	1	1
RAD51	RAD51 recombinase [Source:HGNC Symbol;Acc:HGNC:9817]	577.198	0.896093	1	1
RAD51AP1	RAD51 associated protein 1 [Source:HGNC Symbol;Acc:HGNC:16956]	731.073	0.977821	1	1
RFC4	replication factor C subunit 4 [Source:HGNC Symbol;Acc:HGNC:9972]	1403.4	0.601064	1	1
RMI1	RecQ mediated genome instability 1 [Source:HGNC Symbol;Acc:HGNC:25764]	1233.44	0.459059	1	1
RMI2	RecQ mediated genome instability 2 [Source:HGNC Symbol;Acc:HGNC:28349]	997.079	0.529304	1	1
TIMELESS	timeless circadian regulator [Source:HGNC Symbol;Acc:HGNC:11813]	3016.48	0.472003	1	1
UBE2T	ubiquitin conjugating enzyme E2 T [Source:HGNC Symbol;Acc:HGNC:25009]	1370.07	0.758546	1	1
XRCC2	X-ray repair cross complementing 2 [Source:HGNC Symbol;Acc:HGNC:12829]	474.373	0.620177	1	1
