# Supplementary material for: The overexpression of DNA repair genes in invasive ductal and lobular breast carcinomas: Insights on individual variations and precision medicine
Source: PLoS One. 2021 Mar 4;16(3):e0247837. doi: 10.1371/journal.pone.0247837 (PMC7932549; doi:10.1371/journal.pone.0247837)
Supplement: S6 Table — The positive log2 fold change reflects overexpression in IDC when compared to Normal_ductal, and the negative values reflect the downregulation in IDC in comparison to Normal_ductal. (XLSX) [file pone.0247837.s007.xlsx]

## Sheet: Sheet 1 - S5-mirna.res.idc.dems
miRNAs	baseMean	log2FoldChange	pvalue	padj
hsa-mir-1258	5.10599	-2.5095	3.68879e-15	6.40508e-14
hsa-mir-1262	2.26997	-1.52734	0.000708733	0.00401091
hsa-mir-1269a	164.384	5.91992	1.79397e-25	8.56619e-24
hsa-mir-1269b	15.4073	5.65999	5.99869e-12	8.48703e-11
hsa-mir-133b	1.02035	-2.03713	0.000153473	0.00101081
hsa-mir-147b	3.34192	2.86321	1.4725e-11	2.04543e-10
hsa-mir-184	179.712	4.16596	1.09895e-24	4.41895e-23
hsa-mir-190b	58.4728	3.14193	3.75348e-25	1.64756e-23
hsa-mir-3609	1.94749	2.25988	0.00311294	0.0160695
hsa-mir-3610	3.3186	2.27695	6.76965e-08	6.80528e-07
hsa-mir-3652	2.17566	1.65807	0.00278144	0.0144559
hsa-mir-3662	1.80281	2.74244	1.75651e-08	1.9171e-07
hsa-mir-375	67805.2	2.53889	2.92916e-13	4.47575e-12
hsa-mir-378c	15.499	-2.12125	1.59935e-20	3.81844e-19
hsa-mir-429	359.79	2.71382	1.20575e-41	1.02355e-39
hsa-mir-4326	22.6943	2.11222	2.19043e-08	2.35702e-07
hsa-mir-449a	24.0596	5.21114	1.50225e-21	4.25081e-20
hsa-mir-4501	3.31298	3.37702	2.54688e-11	3.41371e-10
hsa-mir-451a	1092.3	-3.55942	2.14077e-46	2.72592e-44
hsa-mir-4784	1.37857	1.81247	0.00200596	0.0105694
hsa-mir-5683	42.6843	-2.78984	1.4021e-17	2.89515e-16
hsa-mir-5684	2.08544	1.57672	0.00968062	0.0442874
hsa-mir-5694	2.71684	1.80641	0.0108753	0.048738
hsa-mir-592	11.7419	4.60252	6.79662e-45	7.41802e-43
hsa-mir-607	0.820873	-1.82838	0.000103241	0.00070425
hsa-mir-639	1.49827	1.97232	9.92362e-05	0.000687203
hsa-mir-665	1.46984	-1.95138	4.06896e-10	5.18115e-09
hsa-mir-760	9.87964	2.54236	1.40287e-12	2.10155e-11
hsa-mir-7705	3.03202	3.10604	2.55227e-17	5.13141e-16
hsa-mir-7706	6.33861	1.79136	1.45508e-06	1.24908e-05
hsa-mir-940	15.194	2.42858	9.80842e-15	1.59439e-13
hsa-mir-944	6.28032	-1.94723	2.59789e-06	2.15737e-05
