# Supplementary material for: The overexpression of DNA repair genes in invasive ductal and lobular breast carcinomas: Insights on individual variations and precision medicine
Source: PLoS One. 2021 Mar 4;16(3):e0247837. doi: 10.1371/journal.pone.0247837 (PMC7932549; doi:10.1371/journal.pone.0247837)
Supplement: S7 Table — The positive log2 fold change reflects overexpression in IDC when compared to LC, and the negative values reflect the downregulation in IDC in comparison to LC. (XLSX) [file pone.0247837.s008.xlsx]

## Sheet: Sheet 1 - S6-mirna.res.idclc.de
miRNAs	baseMean	log2FoldChange	pvalue	padj
hsa-mir-1269a	164.384	3.85195	2.02163e-19	2.20646e-17
hsa-mir-1269b	15.4073	5.14742	4.72181e-20	6.01244e-18
hsa-mir-520b	1.36028	2.14368	4.30866e-05	0.00109727
hsa-mir-551a	1.16763	2.07089	2.86574e-05	0.000754975
hsa-mir-577	27.8019	3.42383	7.55986e-27	2.88786e-24
hsa-mir-636	0.929155	1.67044	0.000175128	0.00418118
hsa-mir-934	18.1893	3.22698	5.42359e-17	5.17953e-15
