# Supplementary material for: The overexpression of DNA repair genes in invasive ductal and lobular breast carcinomas: Insights on individual variations and precision medicine
Source: PLoS One. 2021 Mar 4;16(3):e0247837. doi: 10.1371/journal.pone.0247837 (PMC7932549; doi:10.1371/journal.pone.0247837)
Supplement: S8 Table — (XLSX) [file pone.0247837.s009.xlsx]

## Sheet: Sheet1
Table S8 :Simple somatic mutations and copy number variations in the TCGA-BRCA project cases
	# Simple somatic mutations (SSM) Affected Cases	# copy number variation (CNV) Gains	# copy number variation (CNV) Losses
BLM	19 / 986 (1.93%)	93 / 1,072 (8.68%)	15 / 1,072 (1.40%)
BRCA2	29 / 986 (2.94%)	73 / 1,072 (6.81%)	87 / 1,072 (8.12%)
BRIP1	17 / 986 (1.72%)	234 / 1,072 (21.83%)	11 / 1,072 (1.03%)
CCNA2	7 / 986 (0.71%)	48 / 1,072 (4.48%)	30 / 1,072 (2.80%)
CENPX/STRA13	None detected	None detected	None detected
CHEK1	2 / 986 (0.20%)	25 / 1,072 (2.33%)	159 / 1,072 (14.83%)
CLSPN	8 / 986 (0.81%)	47 / 1,072 (4.38%)	71 / 1,072 (6.62%)
DNA2	13 / 986 (1.32%)	40 / 1,072 (3.73%)	28 / 1,072 (2.61%)
DTL	5 / 986 (0.51%)	138 / 1,072 (12.87%)	25 / 1,072 (2.33%)
EME1	7 / 986 (0.71%)	158 / 1,072 (14.74%)	18 / 1,072 (1.68%)
EME2	None detected	None detected	None detected
EXO1	11 / 986 (1.12%)	163 / 1,072 (15.21%)	35 / 1,072 (3.26%)
FAAP24	4 / 986 (0.41%)	52 / 1,072 (4.85%)	15 / 1,072 (1.40%)
FANCA	10 / 986 (1.01%)	41 / 1,072 (3.82%)	65 / 1,072 (6.06%)
FANCD2	20 / 986 (2.03%)	96 / 1,072 (8.96%)	25 / 1,072 (2.33%)
FANCI	16 / 986 (1.62%)	88 / 1,072 (8.21%)	20 / 1,072 (1.87%)
FEN1	3 / 986 (0.30%)	109 / 1,072 (10.17%)	40 / 1,072 (3.73%)
H2BC4/HIST1H2BC	10 / 986 (1.01%)	86 / 1,072 (8.02%)	33 / 1,072 (3.08%)
H4C1/HIST1H4A	None detected	None detected	None detected
ISG15	1 / 986 (0.10%)	36 / 1,072 (3.36%)	166 / 1,072 (15.49%)
KPNA2	7 / 986 (0.71%)	256 / 1,072 (23.88%)	8 / 1,072 (0.75%)
NEIL3	4 / 986 (0.41%)	43 / 1,072 (4.01%)	61 / 1,072 (5.69%)
PARP1	17 / 986 (1.72%)	150 / 1,072 (13.99%)	24 / 1,072 (2.24%)
PCLAF/KIAA0101	1 / 986 (0.10%)	38 / 1,072 (3.54%)	48 / 1,072 (4.48%)
PCNA	4 / 986 (0.41%)	37 / 1,072 (3.45%)	58 / 1,072 (5.41%)
POLE2	5 / 986 (0.51%)	90 / 1,072 (8.40%)	12 / 1,072 (1.12%)
PPP4C	4 / 986 (0.41%)	62 / 1,072 (5.78%)	8 / 1,072 (0.75%)
RAD51	5 / 986 (0.51%)	22 / 1,072 (2.05%)	100 / 1,072 (9.33%)
RAD51AP1	3 / 986 (0.30%)	68 / 1,072 (6.34%)	45 / 1,072 (4.20%)
RFC4	6 / 986 (0.61%)	127 / 1,072 (11.85%)	24 / 1,072 (2.24%)
RMI1	9 / 986 (0.91%)	32 / 1,072 (2.99%)	29 / 1,072 (2.71%)
RMI2	None detected	None detected	None detected
TIMELESS	10 / 986 (1.01%)	37 / 1,072 (3.45%)	39 / 1,072 (3.64%)
UBE2T	3 / 986 (0.30%)	152 / 1,072 (14.18%)	11 / 1,072 (1.03%)
XRCC2	4 / 986 (0.41%)	46 / 1,072 (4.29%)	76 / 1,072 (7.09%)
None detected
n <1%
1% < n < 2%
2% < n < 3%
3% < n < 5%
n >5%
n >10%
n >20%
